# Supplementary material for: N-(Fluoren-9-ylmethoxy­carbon­yl)-l-isoleucine
Source: Acta Crystallogr Sect E Struct Rep Online. 2008 Jul 19;64(Pt 8):o1533. doi: 10.1107/S1600536808021855 (PMC2962158; doi:10.1107/S1600536808021855)
Supplement: Supplementary file 1 [file e-64-o1533-sup1.cif]

##############################################################################
###                                                                        ###
###        Electronic paper (Acta Crystallographica Section E)             ###
###                                                                        ###
##############################################################################
#                                                                            #
# This CIF contains the data in a paper accepted for publication in Acta     #
# Crystallographica Section E. It conforms to the requirements of Notes      #
# for Authors for Section E, and has been peer reviewed under the auspices   #
# of the IUCr Commission on Journals.                                        #
#                                                                            #
# Full details of the Crystallographic Information File format               #
# are given in the paper "The Crystallographic Information File (CIF):       #
# a New Standard Archive File for Crystallography" by S. R. Hall, F. H.      #
# Allen and I. D. Brown [Acta Cryst. (1991), A47, 655-685].                  #
#                                                                            #
# The current version of the core CIF dictionary is obtainable from          #
# ftp://ftp.iucr.org/pub/cif_core.dic. The current version number is 2.4.    #
#                                                                            #
# Software is freely available for graphical display of the structure(s) in  #
# this CIF.  For information consult the CIF home page http://www.iucr.org/  #
# cif/home.html                                                              #
#                                                                            #
# This file may be used for bona fide research purposes within the           #
# scientific community so long as proper attribution is given to the journal # 
# article from which it was obtained.                                        #
#                                                                            #
##############################################################################
                                             
data_I
_audit_creation_method     SHELXL-97
_chemical_name_systematic
;
fluoren-9-ylmethyl N-(1-carboxy-2-methylbutyl)carbamate
;
_chemical_name_common
;
<i>N</i>-(Fluoren-9-ylmethoxycarbonyl)-L-isoleucine
;
_chemical_formula_moiety     'C21 H23 N O4'
_chemical_formula_sum     'C21 H23 N O4'
_chemical_formula_iupac     'C21 H23 N O4'
_chemical_formula_weight     353.40
_chemical_melting_point     ?
_symmetry_cell_setting     'orthorhombic'
_symmetry_space_group_name_H-M     'P 21 21 21'
_symmetry_space_group_name_Hall     'P 2ac 2ab'
loop_
    _symmetry_equiv_pos_as_xyz
    'x, y, z'
    'x+1/2, -y+1/2, -z'
    '-x, y+1/2, -z+1/2'
    '-x+1/2, -y, z+1/2'
_cell_length_a     5.3337(2)
_cell_length_b     13.6965(4)
_cell_length_c     25.2514(9)
_cell_angle_alpha     90
_cell_angle_beta     90
_cell_angle_gamma     90
_cell_volume     1844.70(11)
_cell_formula_units_Z     4
_cell_measurement_reflns_used     19896
_cell_measurement_theta_min     1.61
_cell_measurement_theta_max     31.00
_cell_measurement_temperature     90
_exptl_crystal_description     'needle'
_exptl_crystal_colour     'colourless'
_exptl_crystal_size_max     0.77
_exptl_crystal_size_mid     0.06
_exptl_crystal_size_min     0.04
_exptl_crystal_density_diffrn     1.272
_exptl_crystal_density_meas     ?
_exptl_crystal_density_method     'not measured'
_exptl_crystal_F_000     752
_exptl_absorpt_coefficient_mu     0.088
_exptl_absorpt_correction_type     none
_exptl_absorpt_process_details     ?
_exptl_absorpt_correction_T_min     ?
_exptl_absorpt_correction_T_max     ?
_exptl_special_details
;
All Friedel pairs were merged, and all <i>f</i>''s of containing atoms were set
to zero.
;
_diffrn_ambient_temperature     90
_diffrn_radiation_type     MoK\a
_diffrn_radiation_wavelength     0.71073
_diffrn_radiation_source     'fine-focus rotating anode'
_diffrn_radiation_monochromator     'confocal'
_diffrn_measurement_device_type     'Rigaku AFC-8 with Saturn70 CCD'
_diffrn_measurement_method     \w
_diffrn_detector_area_resol_mean     28.5714
_diffrn_reflns_number     19825
_diffrn_reflns_av_R_equivalents     0.0429
_diffrn_reflns_av_sigmaI/netI     0.0313
_diffrn_reflns_theta_min     1.61
_diffrn_reflns_theta_max     31.00
_diffrn_reflns_theta_full     31.00
_diffrn_measured_fraction_theta_max     0.991
_diffrn_measured_fraction_theta_full     0.991
_diffrn_reflns_limit_h_min     -7
_diffrn_reflns_limit_h_max     7
_diffrn_reflns_limit_k_min     -13
_diffrn_reflns_limit_k_max     19
_diffrn_reflns_limit_l_min     -36
_diffrn_reflns_limit_l_max     36
_diffrn_standards_number     0
_diffrn_standards_interval_count     ?
_diffrn_standards_interval_time     ?
_diffrn_standards_decay_%     ?
_refine_special_details
;
Refinement of <i>F</i>^2^ against all reflections. The weighted <i>R</i>-factor
<i>wR</i> and goodness of fit <i>S</i> are based on <i>F</i>^2^, conventional
<i>R</i>-factors <i>R</i> are based on <i>F</i>, with <i>F</i> set to zero for
negative <i>F</i>^2^. The threshold expression of <i>F</i>^2^ >
2<i>\s</i>(<i>F</i>^2^) is used only for calculating <i>R</i>-factors(gt)
<i>etc</i>. and is not relevant to the choice of reflections for refinement.
<i>R</i>-factors based on <i>F</i>^2^ are statistically about twice as large
as those based on <i>F</i>, and <i>R</i>- factors based on all data will be
even larger.
;
_reflns_number_total     3351
_reflns_number_gt     2993
_reflns_threshold_expression     I>2\s(I)
_refine_ls_structure_factor_coef     Fsqd
_refine_ls_matrix_type     full
_refine_ls_R_factor_all     0.0412
_refine_ls_R_factor_gt     0.0340
_refine_ls_wR_factor_gt     0.0797
_refine_ls_wR_factor_ref     0.0838
_refine_ls_goodness_of_fit_ref     1.030
_refine_ls_restrained_S_all     1.030
_refine_ls_number_reflns     3351
_refine_ls_number_parameters     327
_refine_ls_number_restraints     0
_refine_ls_hydrogen_treatment     refall
_refine_ls_weighting_scheme     calc
_refine_ls_weighting_details
         'calc w=1/[\s^2^(Fo^2^)+(0.0427P)^2^+0.2178P] where P=(Fo^2^+2Fc^2^)/3'
_atom_sites_solution_hydrogens     difmap
_atom_sites_solution_primary     direct
_atom_sites_solution_secondary     difmap
_refine_ls_shift/su_max     0.000
_refine_ls_shift/su_mean     0.000
_refine_diff_density_max     0.230
_refine_diff_density_min     -0.177
_refine_ls_extinction_method     none
_refine_ls_extinction_coef     ?
loop_
    _atom_type_symbol
    _atom_type_description
    _atom_type_scat_dispersion_real
    _atom_type_scat_dispersion_imag
    _atom_type_scat_source
    'C' 'C' 0.0033 0 'International Tables Vol C Tables 4.2.6.8'
    'H' 'H' 0.0000 0 'International Tables Vol C Tables 4.2.6.8'
    'N' 'N' 0.0061 0 'International Tables Vol C Tables 4.2.6.8'
    'O' 'O' 0.0106 0 'International Tables Vol C Tables 4.2.6.8'
_computing_data_collection     'CrystalClear (Rigaku/MSC, 2005)'
_computing_cell_refinement     'HKL-2000 (Otwinowski & Minor, 1997)'
_computing_data_reduction     'HKL-2000 (Otwinowski & Minor, 1997)'
_computing_structure_solution     'SIR2004 (Burla <i>et al.</i>,  2005)'
_computing_structure_refinement     'SHELXL97 (Sheldrick, 2008)'
_computing_molecular_graphics     'ORTEP-3 for Windows (Farrugia, 1997)'
_computing_publication_material     'SHELXL97 (Sheldrick, 2008)'
loop_
    _atom_site_type_symbol
    _atom_site_label
    _atom_site_fract_x
    _atom_site_fract_y
    _atom_site_fract_z
    _atom_site_U_iso_or_equiv
    _atom_site_adp_type
    _atom_site_calc_flag
    _atom_site_refinement_flags
    _atom_site_occupancy
    _atom_site_disorder_assembly
    _atom_site_disorder_group
    O O1 -0.0029(2) 0.12876(8) 0.48657(4) 0.0236(2) Uani d . 1 . .
    H H1H -0.038(4) 0.1865(16) 0.5004(8) 0.040(6) Uiso d . 1 . .
    O O2 0.3719(2) 0.19896(8) 0.47355(4) 0.0287(2) Uani d . 1 . .
    O O3 0.4252(2) 0.06814(8) 0.34059(4) 0.0254(2) Uani d . 1 . .
    O O4 0.83023(19) 0.09577(8) 0.36430(4) 0.0219(2) Uani d . 1 . .
    N N1 0.5644(2) 0.03926(9) 0.42480(4) 0.0201(2) Uani d . 1 . .
    H H1N 0.683(4) 0.0588(14) 0.4465(7) 0.028(5) Uiso d . 1 . .
    C C1 0.3145(3) 0.03122(10) 0.44681(5) 0.0198(3) Uani d . 1 . .
    H H1 0.201(4) 0.0187(13) 0.4152(7) 0.029(5) Uiso d . 1 . .
    C C2 0.2942(3) -0.05077(10) 0.48868(5) 0.0221(3) Uani d . 1 . .
    H H2 0.124(4) -0.0497(14) 0.5026(7) 0.025(5) Uiso d . 1 . .
    C C3 0.4615(4) -0.03098(13) 0.53677(6) 0.0322(4) Uani d . 1 . .
    H H3A 0.641(5) -0.0353(16) 0.5239(9) 0.045(6) Uiso d . 1 . .
    H H3B 0.433(4) 0.0382(16) 0.5491(8) 0.043(6) Uiso d . 1 . .
    C C4 0.4141(5) -0.10079(16) 0.58280(7) 0.0429(5) Uani d . 1 . .
    H H4A 0.524(5) -0.0821(19) 0.6146(10) 0.063(7) Uiso d . 1 . .
    H H4B 0.449(5) -0.1707(17) 0.5734(9) 0.050(6) Uiso d . 1 . .
    H H4C 0.237(6) -0.1000(19) 0.5925(10) 0.067(8) Uiso d . 1 . .
    C C5 0.3466(4) -0.14964(12) 0.46325(7) 0.0321(4) Uani d . 1 . .
    H H5A 0.235(4) -0.1587(15) 0.4308(9) 0.043(6) Uiso d . 1 . .
    H H5B 0.302(4) -0.2030(14) 0.4887(8) 0.034(5) Uiso d . 1 . .
    H H5C 0.526(5) -0.1554(16) 0.4525(8) 0.040(6) Uiso d . 1 . .
    C C6 0.2335(3) 0.12921(10) 0.47018(5) 0.0209(3) Uani d . 1 . .
    C C7 0.5913(3) 0.06860(10) 0.37335(5) 0.0195(3) Uani d . 1 . .
    C C8 0.8909(3) 0.12808(11) 0.31097(5) 0.0214(3) Uani d . 1 . .
    H H8A 1.018(4) 0.0822(13) 0.2966(7) 0.023(4) Uiso d . 1 . .
    H H8B 0.746(3) 0.1242(12) 0.2898(6) 0.016(4) Uiso d . 1 . .
    C C9 0.9917(3) 0.23248(10) 0.31308(5) 0.0218(3) Uani d . 1 . .
    H H9 1.136(4) 0.2340(14) 0.3393(7) 0.033(5) Uiso d . 1 . .
    C C10 0.7894(3) 0.30772(10) 0.32413(5) 0.0227(3) Uani d . 1 . .
    C C11 0.6461(3) 0.32177(11) 0.36923(6) 0.0273(3) Uani d . 1 . .
    H H11 0.678(4) 0.2802(14) 0.4013(7) 0.032(5) Uiso d . 1 . .
    C C12 0.4624(3) 0.39449(12) 0.36893(6) 0.0307(3) Uani d . 1 . .
    H H12 0.365(4) 0.4056(14) 0.4011(8) 0.037(5) Uiso d . 1 . .
    C C13 0.4225(3) 0.45181(12) 0.32390(7) 0.0307(3) Uani d . 1 . .
    H H13 0.289(4) 0.5019(16) 0.3241(8) 0.038(5) Uiso d . 1 . .
    C C14 0.5681(3) 0.43873(11) 0.27881(6) 0.0272(3) Uani d . 1 . .
    H H14 0.540(4) 0.4779(14) 0.2461(8) 0.033(5) Uiso d . 1 . .
    C C15 0.7524(3) 0.36682(10) 0.27912(5) 0.0222(3) Uani d . 1 . .
    C C16 0.9326(3) 0.33767(10) 0.23824(5) 0.0218(3) Uani d . 1 . .
    C C17 0.9758(3) 0.37521(11) 0.18767(5) 0.0251(3) Uani d . 1 . .
    H H17 0.877(4) 0.4283(15) 0.1741(7) 0.033(5) Uiso d . 1 . .
    C C18 1.1730(3) 0.33647(11) 0.15819(6) 0.0271(3) Uani d . 1 . .
    H H18 1.201(4) 0.3628(13) 0.1225(7) 0.027(4) Uiso d . 1 . .
    C C19 1.3197(3) 0.26081(11) 0.17784(6) 0.0270(3) Uani d . 1 . .
    H H19 1.452(4) 0.2330(14) 0.1573(7) 0.030(5) Uiso d . 1 . .
    C C20 1.2715(3) 0.22127(11) 0.22789(6) 0.0248(3) Uani d . 1 . .
    H H20 1.374(4) 0.1663(14) 0.2398(7) 0.029(5) Uiso d . 1 . .
    C C21 1.0792(3) 0.26106(10) 0.25795(5) 0.0219(3) Uani d . 1 . .
loop_
    _atom_site_aniso_label
    _atom_site_aniso_U_11
    _atom_site_aniso_U_22
    _atom_site_aniso_U_33
    _atom_site_aniso_U_12
    _atom_site_aniso_U_13
    _atom_site_aniso_U_23
    O1 0.0187(5) 0.0237(5) 0.0284(5) 0.0005(4) 0.0011(4) -0.0042(4)
    O2 0.0264(6) 0.0232(5) 0.0365(5) -0.0060(5) 0.0050(5) -0.0056(4)
    O3 0.0191(5) 0.0341(5) 0.0231(4) -0.0028(5) -0.0025(4) 0.0014(4)
    O4 0.0169(5) 0.0277(5) 0.0210(4) -0.0022(4) -0.0003(4) 0.0047(4)
    N1 0.0162(5) 0.0243(5) 0.0199(5) -0.0010(5) -0.0006(4) 0.0006(4)
    C1 0.0166(6) 0.0209(6) 0.0219(6) -0.0012(5) 0.0009(5) -0.0011(5)
    C2 0.0196(6) 0.0214(6) 0.0254(6) -0.0013(5) 0.0031(5) 0.0008(5)
    C3 0.0373(10) 0.0340(8) 0.0253(7) -0.0043(7) -0.0023(6) 0.0050(6)
    C4 0.0577(13) 0.0424(10) 0.0287(8) -0.0021(10) -0.0003(8) 0.0117(7)
    C5 0.0400(10) 0.0229(7) 0.0334(7) 0.0015(7) 0.0038(7) 0.0012(6)
    C6 0.0197(7) 0.0229(6) 0.0203(5) -0.0006(6) -0.0005(5) -0.0009(5)
    C7 0.0177(6) 0.0186(6) 0.0222(6) -0.0001(5) 0.0011(5) -0.0005(4)
    C8 0.0203(7) 0.0250(6) 0.0189(5) -0.0008(6) 0.0003(5) 0.0040(5)
    C9 0.0197(6) 0.0244(6) 0.0214(6) -0.0024(5) -0.0004(5) 0.0024(5)
    C10 0.0221(7) 0.0228(6) 0.0233(6) -0.0024(6) -0.0008(5) -0.0009(5)
    C11 0.0298(8) 0.0280(7) 0.0239(6) -0.0033(6) 0.0026(6) -0.0008(5)
    C12 0.0306(8) 0.0310(8) 0.0306(7) -0.0015(7) 0.0065(6) -0.0053(6)
    C13 0.0287(8) 0.0268(7) 0.0367(7) 0.0032(7) 0.0011(6) -0.0055(6)
    C14 0.0292(8) 0.0239(7) 0.0287(7) 0.0014(6) -0.0022(6) -0.0001(5)
    C15 0.0217(7) 0.0215(6) 0.0234(6) -0.0035(6) -0.0012(5) -0.0013(5)
    C16 0.0206(7) 0.0215(6) 0.0234(6) -0.0034(5) -0.0004(5) -0.0001(5)
    C17 0.0295(8) 0.0228(6) 0.0230(6) -0.0015(6) -0.0005(6) 0.0018(5)
    C18 0.0322(9) 0.0267(7) 0.0224(6) -0.0064(6) 0.0031(6) 0.0012(5)
    C19 0.0245(8) 0.0290(7) 0.0274(6) -0.0037(6) 0.0040(6) -0.0027(5)
    C20 0.0209(7) 0.0257(7) 0.0277(6) -0.0028(6) 0.0008(6) 0.0007(5)
    C21 0.0192(7) 0.0233(6) 0.0230(6) -0.0039(6) -0.0005(5) 0.0012(5)
_geom_special_details
;
All e.s.d.'s (except the e.s.d. in the dihedral angle between two l.s. planes)
are estimated using the full covariance matrix. The cell e.s.d.'s are taken
into account individually in the estimation of e.s.d.'s in distances, angles
and torsion angles; correlations between e.s.d.'s in cell parameters are only
used when they are defined by crystal symmetry. An approximate (isotropic)
treatment of cell e.s.d.'s is used for estimating e.s.d.'s involving l.s.
planes.
;
loop_
    _geom_bond_atom_site_label_1
    _geom_bond_atom_site_label_2
    _geom_bond_site_symmetry_2
    _geom_bond_distance
    _geom_bond_publ_flag
    O1 C6 . 1.3270(18) ?
    O1 H1H . 0.88(2) ?
    O2 C6 . 1.2102(18) ?
    O3 C7 . 1.2122(17) ?
    O4 C7 . 1.3471(17) ?
    O4 C8 . 1.4541(16) ?
    N1 C7 . 1.3675(17) ?
    N1 C1 . 1.4484(18) ?
    N1 H1N . 0.88(2) ?
    C1 C6 . 1.5284(19) ?
    C1 C2 . 1.5462(19) ?
    C1 H1 . 1.015(19) ?
    C2 C5 . 1.525(2) ?
    C2 C3 . 1.531(2) ?
    C2 H2 . 0.975(19) ?
    C3 C4 . 1.526(2) ?
    C3 H3A . 1.01(2) ?
    C3 H3B . 1.01(2) ?
    C4 H4A . 1.03(3) ?
    C4 H4B . 1.00(2) ?
    C4 H4C . 0.98(3) ?
    C5 H5A . 1.02(2) ?
    C5 H5B . 1.00(2) ?
    C5 H5C . 1.00(2) ?
    C8 C9 . 1.529(2) ?
    C8 H8A . 0.993(19) ?
    C8 H8B . 0.942(17) ?
    C9 C10 . 1.518(2) ?
    C9 C21 . 1.5196(18) ?
    C9 H9 . 1.01(2) ?
    C10 C11 . 1.385(2) ?
    C10 C15 . 1.4092(19) ?
    C11 C12 . 1.397(2) ?
    C11 H11 . 1.005(19) ?
    C12 C13 . 1.398(2) ?
    C12 H12 . 0.98(2) ?
    C13 C14 . 1.390(2) ?
    C13 H13 . 0.99(2) ?
    C14 C15 . 1.392(2) ?
    C14 H14 . 1.00(2) ?
    C15 C16 . 1.466(2) ?
    C16 C17 . 1.3957(19) ?
    C16 C21 . 1.400(2) ?
    C17 C18 . 1.393(2) ?
    C17 H17 . 0.96(2) ?
    C18 C19 . 1.390(2) ?
    C18 H18 . 0.983(18) ?
    C19 C20 . 1.399(2) ?
    C19 H19 . 0.96(2) ?
    C20 C21 . 1.387(2) ?
    C20 H20 . 0.98(2) ?
loop_
    _geom_angle_atom_site_label_1
    _geom_angle_atom_site_label_2
    _geom_angle_atom_site_label_3
    _geom_angle_site_symmetry_1
    _geom_angle_site_symmetry_3
    _geom_angle
    _geom_angle_publ_flag
    C6 O1 H1H . . 108.7(15) ?
    C7 O4 C8 . . 116.86(11) ?
    C7 N1 C1 . . 118.91(12) ?
    C7 N1 H1N . . 115.3(12) ?
    C1 N1 H1N . . 116.5(12) ?
    N1 C1 C6 . . 109.97(11) ?
    N1 C1 C2 . . 112.46(11) ?
    C6 C1 C2 . . 110.73(11) ?
    N1 C1 H1 . . 105.0(11) ?
    C6 C1 H1 . . 106.5(10) ?
    C2 C1 H1 . . 111.9(11) ?
    C5 C2 C3 . . 112.62(14) ?
    C5 C2 C1 . . 110.13(12) ?
    C3 C2 C1 . . 111.90(12) ?
    C5 C2 H2 . . 109.7(11) ?
    C3 C2 H2 . . 104.8(10) ?
    C1 C2 H2 . . 107.5(11) ?
    C4 C3 C2 . . 113.36(15) ?
    C4 C3 H3A . . 111.4(12) ?
    C2 C3 H3A . . 106.6(13) ?
    C4 C3 H3B . . 109.2(12) ?
    C2 C3 H3B . . 108.9(12) ?
    H3A C3 H3B . . 107.1(19) ?
    C3 C4 H4A . . 110.2(15) ?
    C3 C4 H4B . . 112.8(13) ?
    H4A C4 H4B . . 109(2) ?
    C3 C4 H4C . . 110.1(16) ?
    H4A C4 H4C . . 111(2) ?
    H4B C4 H4C . . 104(2) ?
    C2 C5 H5A . . 109.8(12) ?
    C2 C5 H5B . . 109.5(11) ?
    H5A C5 H5B . . 106.7(17) ?
    C2 C5 H5C . . 111.2(13) ?
    H5A C5 H5C . . 109.4(17) ?
    H5B C5 H5C . . 110.2(17) ?
    O2 C6 O1 . . 124.13(13) ?
    O2 C6 C1 . . 123.22(13) ?
    O1 C6 C1 . . 112.64(12) ?
    O3 C7 O4 . . 125.25(12) ?
    O3 C7 N1 . . 124.76(13) ?
    O4 C7 N1 . . 109.97(12) ?
    O4 C8 C9 . . 109.32(11) ?
    O4 C8 H8A . . 107.3(10) ?
    C9 C8 H8A . . 111.3(10) ?
    O4 C8 H8B . . 109.0(10) ?
    C9 C8 H8B . . 111.2(10) ?
    H8A C8 H8B . . 108.6(14) ?
    C10 C9 C21 . . 102.23(11) ?
    C10 C9 C8 . . 113.04(12) ?
    C21 C9 C8 . . 108.49(11) ?
    C10 C9 H9 . . 113.8(11) ?
    C21 C9 H9 . . 111.1(11) ?
    C8 C9 H9 . . 108.0(11) ?
    C11 C10 C15 . . 120.39(14) ?
    C11 C10 C9 . . 129.63(13) ?
    C15 C10 C9 . . 109.96(12) ?
    C10 C11 C12 . . 118.80(14) ?
    C10 C11 H11 . . 119.3(11) ?
    C12 C11 H11 . . 121.9(11) ?
    C11 C12 C13 . . 120.76(15) ?
    C11 C12 H12 . . 118.6(12) ?
    C13 C12 H12 . . 120.6(12) ?
    C14 C13 C12 . . 120.59(15) ?
    C14 C13 H13 . . 119.7(12) ?
    C12 C13 H13 . . 119.7(12) ?
    C13 C14 C15 . . 118.76(14) ?
    C13 C14 H14 . . 121.6(12) ?
    C15 C14 H14 . . 119.6(12) ?
    C14 C15 C10 . . 120.68(13) ?
    C14 C15 C16 . . 130.69(13) ?
    C10 C15 C16 . . 108.64(13) ?
    C17 C16 C21 . . 120.60(13) ?
    C17 C16 C15 . . 130.71(14) ?
    C21 C16 C15 . . 108.66(12) ?
    C18 C17 C16 . . 118.24(14) ?
    C18 C17 H17 . . 120.8(12) ?
    C16 C17 H17 . . 121.0(12) ?
    C19 C18 C17 . . 121.20(14) ?
    C19 C18 H18 . . 121.0(11) ?
    C17 C18 H18 . . 117.7(11) ?
    C18 C19 C20 . . 120.52(15) ?
    C18 C19 H19 . . 121.3(11) ?
    C20 C19 H19 . . 118.1(11) ?
    C21 C20 C19 . . 118.54(14) ?
    C21 C20 H20 . . 123.1(11) ?
    C19 C20 H20 . . 118.4(11) ?
    C20 C21 C16 . . 120.86(12) ?
    C20 C21 C9 . . 128.82(13) ?
    C16 C21 C9 . . 110.31(12) ?
loop_
    _geom_torsion_atom_site_label_1
    _geom_torsion_atom_site_label_2
    _geom_torsion_atom_site_label_3
    _geom_torsion_atom_site_label_4
    _geom_torsion_site_symmetry_1
    _geom_torsion_site_symmetry_2
    _geom_torsion_site_symmetry_3
    _geom_torsion_site_symmetry_4
    _geom_torsion
    _geom_torsion_publ_flag
    C7 N1 C1 C6 . . . . -88.14(15) ?
    C7 N1 C1 C2 . . . . 147.96(12) ?
    N1 C1 C2 C5 . . . . -62.96(16) ?
    C6 C1 C2 C5 . . . . 173.56(13) ?
    N1 C1 C2 C3 . . . . 63.11(16) ?
    C6 C1 C2 C3 . . . . -60.37(16) ?
    C5 C2 C3 C4 . . . . -65.0(2) ?
    C1 C2 C3 C4 . . . . 170.27(15) ?
    N1 C1 C6 O2 . . . . -6.34(19) ?
    C2 C1 C6 O2 . . . . 118.56(15) ?
    N1 C1 C6 O1 . . . . 174.17(11) ?
    C2 C1 C6 O1 . . . . -60.94(15) ?
    C8 O4 C7 O3 . . . . 0.8(2) ?
    C8 O4 C7 N1 . . . . 179.33(11) ?
    C1 N1 C7 O3 . . . . -17.2(2) ?
    C1 N1 C7 O4 . . . . 164.18(11) ?
    C7 O4 C8 C9 . . . . 121.17(13) ?
    O4 C8 C9 C10 . . . . -73.17(14) ?
    O4 C8 C9 C21 . . . . 174.19(12) ?
    C21 C9 C10 C11 . . . . -177.33(15) ?
    C8 C9 C10 C11 . . . . 66.3(2) ?
    C21 C9 C10 C15 . . . . 4.25(15) ?
    C8 C9 C10 C15 . . . . -112.17(13) ?
    C15 C10 C11 C12 . . . . 0.9(2) ?
    C9 C10 C11 C12 . . . . -177.41(15) ?
    C10 C11 C12 C13 . . . . 0.4(2) ?
    C11 C12 C13 C14 . . . . -1.2(3) ?
    C12 C13 C14 C15 . . . . 0.7(2) ?
    C13 C14 C15 C10 . . . . 0.6(2) ?
    C13 C14 C15 C16 . . . . -179.33(15) ?
    C11 C10 C15 C14 . . . . -1.4(2) ?
    C9 C10 C15 C14 . . . . 177.23(13) ?
    C11 C10 C15 C16 . . . . 178.54(13) ?
    C9 C10 C15 C16 . . . . -2.87(16) ?
    C14 C15 C16 C17 . . . . 1.9(3) ?
    C10 C15 C16 C17 . . . . -178.03(15) ?
    C14 C15 C16 C21 . . . . 179.97(15) ?
    C10 C15 C16 C21 . . . . 0.08(16) ?
    C21 C16 C17 C18 . . . . -1.9(2) ?
    C15 C16 C17 C18 . . . . 176.00(14) ?
    C16 C17 C18 C19 . . . . 1.5(2) ?
    C17 C18 C19 C20 . . . . 0.3(2) ?
    C18 C19 C20 C21 . . . . -1.8(2) ?
    C19 C20 C21 C16 . . . . 1.4(2) ?
    C19 C20 C21 C9 . . . . -179.33(14) ?
    C17 C16 C21 C20 . . . . 0.5(2) ?
    C15 C16 C21 C20 . . . . -177.88(13) ?
    C17 C16 C21 C9 . . . . -178.93(13) ?
    C15 C16 C21 C9 . . . . 2.74(16) ?
    C10 C9 C21 C20 . . . . 176.47(14) ?
    C8 C9 C21 C20 . . . . -63.88(19) ?
    C10 C9 C21 C16 . . . . -4.22(15) ?
    C8 C9 C21 C16 . . . . 115.44(13) ?
loop_
    _geom_hbond_atom_site_label_D
    _geom_hbond_atom_site_label_H
    _geom_hbond_atom_site_label_A
    _geom_hbond_site_symmetry_A
    _geom_hbond_distance_DH
    _geom_hbond_distance_HA
    _geom_hbond_distance_DA
    _geom_hbond_angle_DHA
    O1 H1H O2 2_456 0.88(2) 1.77(2) 2.6511(14) 176(2)
    N1 H1N O1 1_655 0.88(2) 2.18(2) 3.0433(16) 167.6(17)
data_global
_journal_date_recd_electronic     2008-07-09
_journal_date_accepted     2008-07-14
_journal_name_full     'Acta Crystallographica, Section E'
_journal_year     2008
_journal_volume     64
_journal_issue      8
_journal_page_first     o1533
_journal_page_last     o1533
_journal_paper_category     QO
_journal_coeditor_code     IS2313
_publ_contact_author_name     'Kazuhiko Yamada'
_publ_contact_author_address
;
National Institute for Materials Science,
3-13 Sakura, Tsukuba 305-0003, Japan
;
_publ_contact_author_email     yamada.kazuhiko@nims.go.jp
_publ_contact_author_fax     '+81-298-863-5571'
_publ_contact_author_phone     '+81-298-863-5534'
_publ_section_title
;
<i>N</i>-(Fluoren-9-ylmethoxycarbonyl)-L-isoleucine
;
loop_
    _publ_author_name
    _publ_author_footnote
    _publ_author_address
    'Yamada, Kazuhiko' .
;
National Institute for Materials Science,
3-13 Sakura, Tsukuba 305-0003, Japan
;
    'Hashizume, Daisuke' .
;
Advanced Technology Support Division, RIKEN,
2-1 Hirosawa, Wako, Saitama 351-0198, Japan
;
    'Shimizu, Tadashi' .
;
National Institute for Materials Science,
3-13 Sakura, Tsukuba 305-0003, Japan
;
    'Deguchi, Kenzo' .
;
National Institute for Materials Science,
3-13 Sakura, Tsukuba 305-0003, Japan
;
