# Supplementary material for: N-(Fluoren-9-ylmethoxy­carbon­yl)-l-isoleucine
Source: Acta Crystallogr Sect E Struct Rep Online. 2008 Jul 19;64(Pt 8):o1533. doi: 10.1107/S1600536808021855 (PMC2962158; doi:10.1107/S1600536808021855)
Supplement: Supplementary file 2 [file e-64-o1533-Isup2.hkl]

# 
# h,k,l, Fc-squared, Fo-squared, sigma(Fo-squared) and status flag 
# 
data_I
_shelx_title ' Fmoc-Isoleucine' 
_shelx_refln_list_code          4 
_shelx_F_calc_maximum       96.86 
_exptl_crystal_F_000       752.00 
_reflns_d_resolution_high  0.6900 
 
loop_ 
 _symmetry_equiv_pos_as_xyz 
 'x, y, z' 
 'x+1/2, -y+1/2, -z' 
 '-x, y+1/2, -z+1/2' 
 '-x+1/2, -y, z+1/2' 
 
_cell_length_a     5.3337 
_cell_length_b    13.6965 
_cell_length_c    25.2514 
_cell_angle_alpha  90.000 
_cell_angle_beta   90.000 
_cell_angle_gamma  90.000 
 
_shelx_F_squared_multiplier     1.000 
 
loop_ 
 _refln_index_h 
 _refln_index_k 
 _refln_index_l 
 _refln_F_squared_calc 
 _refln_F_squared_meas 
 _refln_F_squared_sigma 
 _refln_observed_status 
   2   0   0     1010.58     1118.05     75.45 o 
   4   0   0       16.45       25.57      3.94 o 
   6   0   0       51.75       55.21      8.27 o 
   1   1   0     4193.44     4033.52     86.69 o 
   2   1   0      623.46      648.34      9.07 o 
   3   1   0      200.64      221.01      7.20 o 
   4   1   0        1.04        6.39      2.50 o 
   5   1   0      143.94      156.71     15.70 o 
   6   1   0       57.15       55.93      7.81 o 
   7   1   0        0.28        6.28      4.70 o 
   0   2   0       58.88       55.43      2.52 o 
   1   2   0     2469.10     2353.39     29.24 o 
   2   2   0     1594.39     1641.13     21.50 o 
   3   2   0        5.78        5.30      0.85 o 
   4   2   0        9.46       13.47      2.83 o 
   5   2   0      164.98      154.64      7.49 o 
   6   2   0      102.84      112.47      7.17 o 
   7   2   0      127.81      138.88     13.57 o 
   1   3   0     2887.38     2813.64     59.55 o 
   2   3   0       17.72       21.60      1.05 o 
   3   3   0        4.55        5.36      0.74 o 
   4   3   0      117.06      112.03      3.85 o 
   5   3   0       84.91       83.07     11.76 o 
   6   3   0       31.70       30.42      4.51 o 
   7   3   0      109.27      120.49     12.98 o 
   0   4   0     4209.86     3864.04     69.64 o 
   1   4   0      482.11      563.27     10.41 o 
   2   4   0       48.63       49.93      1.60 o 
   3   4   0      201.08      192.36      3.75 o 
   4   4   0       44.55       40.09      1.27 o 
   5   4   0       86.11       92.03      5.58 o 
   6   4   0        0.97       -2.74      4.51 o 
   7   4   0       33.37       20.12      6.21 o 
   1   5   0     2441.21     2501.44     40.46 o 
   2   5   0        1.57       -0.67      0.67 o 
   3   5   0        4.73        4.78      0.85 o 
   4   5   0     1323.64     1404.28     20.80 o 
   5   5   0      236.89      254.38     22.52 o 
   6   5   0       19.42       20.96      5.13 o 
   7   5   0       10.06        6.15      5.77 o 
   0   6   0     1098.21     1132.97     24.46 o 
   1   6   0     1919.29     1898.36     27.35 o 
   2   6   0      643.79      689.02     11.28 o 
   3   6   0      369.40      385.27      7.10 o 
   4   6   0        0.06        1.05      0.80 o 
   5   6   0       13.37       17.76      2.97 o 
   6   6   0       40.51       48.40      8.20 o 
   7   6   0       15.81       31.54      7.94 o 
   1   7   0       10.89       13.38      1.23 o 
   2   7   0      243.36      252.55      5.89 o 
   3   7   0       12.01       10.21      1.13 o 
   4   7   0       43.85       45.52      2.50 o 
   5   7   0       23.56       28.05      7.14 o 
   6   7   0       31.87       32.82      8.18 o 
   7   7   0        2.46        8.06      6.16 o 
   0   8   0        7.68       12.68      4.73 o 
   1   8   0      116.93      136.01      8.14 o 
   2   8   0       10.40        7.97      1.28 o 
   3   8   0        3.18        6.97      1.11 o 
   4   8   0      734.88      734.07     17.96 o 
   5   8   0       74.85       91.95     12.26 o 
   6   8   0       86.60       92.79     12.84 o 
   7   8   0        1.18        1.63      5.36 o 
   1   9   0       99.15      113.80      4.10 o 
   2   9   0      210.26      217.85      5.82 o 
   3   9   0      176.82      158.93      4.24 o 
   4   9   0        0.52        3.06      2.89 o 
   5   9   0        8.25        6.04      5.97 o 
   6   9   0       10.97       14.59      6.41 o 
   0  10   0     1150.64     1281.39     48.26 o 
   1  10   0      528.40      521.74     13.22 o 
   2  10   0      139.15      159.77      5.02 o 
   3  10   0       86.89       81.67      3.58 o 
   4  10   0        6.15        5.18      2.91 o 
   5  10   0        0.09       -5.34      5.82 o 
   6  10   0       83.37       68.41     12.00 o 
   1  11   0      138.13      136.28      6.00 o 
   2  11   0      439.62      437.95     16.28 o 
   3  11   0      779.78      754.54     26.56 o 
   4  11   0      140.51      130.01      8.94 o 
   5  11   0        8.15        5.28      5.38 o 
   6  11   0        4.38       22.02      7.70 o 
   0  12   0      672.24      609.17     48.12 o 
   1  12   0       26.21       30.06      2.90 o 
   2  12   0        0.07        1.24      1.65 o 
   3  12   0       26.03       19.93      3.11 o 
   4  12   0      332.23      328.69     15.72 o 
   5  12   0      119.01      103.95     14.61 o 
   6  12   0       12.18        5.68      6.79 o 
   1  13   0      165.52      144.24      6.71 o 
   2  13   0        5.52        5.93      1.90 o 
   3  13   0       89.85       91.28      6.53 o 
   4  13   0       68.94       71.94      6.12 o 
   5  13   0       43.25       37.15      8.41 o 
   0  14   0       58.62       62.40      8.88 o 
   1  14   0        0.12        1.38      2.19 o 
   2  14   0       16.27       18.31      4.12 o 
   3  14   0        2.67        0.67      3.00 o 
   4  14   0        1.33       15.19      9.77 o 
   5  14   0       12.89       16.90      7.46 o 
   1  15   0      236.76      218.86     13.16 o 
   2  15   0        0.00        1.93      3.13 o 
   3  15   0        5.56        9.56      3.42 o 
   4  15   0       12.76        9.15      3.86 o 
   0  16   0       89.40       85.34      7.39 o 
   1  16   0       61.56       71.25      7.66 o 
   2  16   0       17.64       19.96      3.91 o 
   3  16   0       24.44       21.97      3.71 o 
   4  16   0        8.92       15.45      3.78 o 
   1  17   0       28.01       43.32      5.70 o 
   2  17   0        9.27       13.27      6.52 o 
   3  17   0        8.49        6.05      3.50 o 
   1  18   0        0.25        6.77      6.52 o 
   2  18   0       28.31       29.50      4.69 o 
   3  18   0        0.06       -2.60      4.16 o 
   1  19   0        5.78       11.94      5.57 o 
   2  19   0       20.54       10.14      4.16 o 
   1   0   1       42.54       41.90      0.96 o 
   2   0   1     4314.69     4718.47    119.46 o 
   3   0   1       42.25       44.10      2.34 o 
   4   0   1      158.38      179.86      7.56 o 
   5   0   1      147.89      136.81      6.69 o 
   6   0   1       15.01       18.70      3.67 o 
   7   0   1       59.39       62.42      6.30 o 
   1   1   1     1171.86     1139.16     10.28 o 
   2   1   1      499.26      505.47      4.97 o 
   3   1   1      159.35      195.14      4.39 o 
   4   1   1      283.70      294.85      7.69 o 
   5   1   1       65.30       60.19      4.19 o 
   6   1   1       32.17       35.83      3.05 o 
   7   1   1      127.92      138.73     10.79 o 
   0   2   1     1197.30     1167.26     15.67 o 
   1   2   1     5968.11     5966.84     76.92 o 
   2   2   1       10.79       13.06      0.58 o 
   3   2   1     1183.58     1332.32     13.52 o 
   4   2   1      340.94      359.36      8.45 o 
   5   2   1      128.98      128.82      5.58 o 
   6   2   1       83.36       92.19      4.48 o 
   7   2   1      148.22      159.12     10.94 o 
   0   3   1     2540.18     2308.58     30.17 o 
   1   3   1     6031.40     5625.37     56.41 o 
   2   3   1      546.34      558.23      5.93 o 
   3   3   1      215.49      227.04      2.95 o 
   4   3   1       83.74       82.11      1.97 o 
   5   3   1      241.26      252.25     10.01 o 
   6   3   1      123.66      131.16      5.68 o 
   7   3   1       18.98       16.14      4.59 o 
   0   4   1     4711.91     4515.80     60.65 o 
   1   4   1     4134.55     4133.10     59.12 o 
   2   4   1      671.57      705.94      7.59 o 
   3   4   1      796.87      842.45      9.16 o 
   4   4   1      119.51      111.62      1.80 o 
   5   4   1       29.02       27.75      2.85 o 
   6   4   1       14.19       11.85      2.65 o 
   7   4   1        7.20       14.08      3.95 o 
   0   5   1      253.24      248.21      5.14 o 
   1   5   1     3361.14     3642.39     40.19 o 
   2   5   1      168.76      180.59      2.57 o 
   3   5   1       90.26       84.38      1.54 o 
   4   5   1      398.47      400.47      5.31 o 
   5   5   1      223.66      234.00      9.69 o 
   6   5   1       12.62       17.05      3.77 o 
   7   5   1       20.92       20.90      4.92 o 
   0   6   1      184.58      197.53      4.74 o 
   1   6   1      413.63      435.28      5.43 o 
   2   6   1       93.57       97.39      1.65 o 
   3   6   1      132.40      112.41      2.07 o 
   4   6   1      372.13      360.03      5.20 o 
   5   6   1      348.03      370.76     13.10 o 
   6   6   1        2.81        3.95      3.75 o 
   7   6   1      150.24      142.16     11.51 o 
   0   7   1        1.35       -0.62      1.54 o 
   1   7   1      907.03      936.95     12.49 o 
   2   7   1       19.06       15.04      0.80 o 
   3   7   1       70.80       71.79      1.60 o 
   4   7   1      421.31      408.63      7.49 o 
   5   7   1       61.32       67.04      7.01 o 
   6   7   1      111.53      107.03      9.30 o 
   7   7   1       11.79       16.29      7.01 o 
   0   8   1     1547.00     1621.07     30.32 o 
   1   8   1     2146.94     2257.34     29.57 o 
   2   8   1       57.07       62.49      1.59 o 
   3   8   1      196.03      196.84      3.37 o 
   4   8   1       98.52       92.26      3.07 o 
   5   8   1      303.75      316.21     19.78 o 
   6   8   1       27.89       28.43      5.05 o 
   7   8   1       13.24       12.68      4.78 o 
   0   9   1      195.77      199.83      5.98 o 
   1   9   1      657.46      680.73     11.94 o 
   2   9   1       21.58       21.96      1.00 o 
   3   9   1       60.30       59.76      2.01 o 
   4   9   1      291.56      290.17      7.20 o 
   5   9   1      160.29      157.26     12.31 o 
   6   9   1        7.77        7.03      4.42 o 
   0  10   1       90.14       93.70      7.95 o 
   1  10   1       53.51       48.39      2.53 o 
   2  10   1      168.10      169.89      4.06 o 
   3  10   1      376.82      356.96      8.67 o 
   4  10   1       47.87       50.70      3.62 o 
   5  10   1       20.21       15.14      5.03 o 
   6  10   1       16.62       23.22      5.19 o 
   0  11   1      536.19      541.26     16.79 o 
   1  11   1       42.92       42.72      1.80 o 
   2  11   1      219.28      217.55      5.41 o 
   3  11   1      245.14      249.30      7.62 o 
   4  11   1       28.28       29.78      2.54 o 
   5  11   1       28.23       23.21      4.92 o 
   6  11   1       80.93       64.40      8.33 o 
   0  12   1        1.29       23.99      8.98 o 
   1  12   1       93.38       84.94      2.94 o 
   2  12   1       54.22       41.63      2.26 o 
   3  12   1        8.92       10.55      2.71 o 
   4  12   1       66.91       73.00      3.87 o 
   5  12   1       55.64       68.20      9.43 o 
   6  12   1        3.63        7.26      4.56 o 
   0  13   1      120.19      119.03      6.86 o 
   1  13   1       31.42       31.86      2.06 o 
   2  13   1      128.78      123.49      4.31 o 
   3  13   1       31.33       34.17      2.81 o 
   4  13   1       40.70       37.14      3.12 o 
   5  13   1       18.70       23.24      5.87 o 
   0  14   1       30.73       24.96      2.96 o 
   1  14   1       44.33       40.71      2.48 o 
   2  14   1        5.47        3.26      2.05 o 
   3  14   1        0.24       -0.49      2.39 o 
   4  14   1      151.99      151.54      6.98 o 
   5  14   1        8.48       32.33     21.54 o 
   0  15   1       88.95       84.87      5.16 o 
   1  15   1       20.78       26.32      2.20 o 
   2  15   1       22.99       28.19      2.97 o 
   3  15   1       80.29       75.95      4.67 o 
   4  15   1      123.41      134.81      6.32 o 
   0  16   1      102.26       90.78      5.52 o 
   1  16   1       57.96       63.99      4.17 o 
   2  16   1       78.99       81.78      6.06 o 
   3  16   1        5.84        5.54      2.76 o 
   4  16   1      102.95      118.81      6.05 o 
   0  17   1      189.94      173.83     21.16 o 
   1  17   1      194.15      193.66     22.26 o 
   2  17   1       24.56       21.16      3.02 o 
   3  17   1       18.29       16.43      2.80 o 
   0  18   1        7.61        8.37      6.63 o 
   1  18   1       72.20       56.20      7.01 o 
   2  18   1       41.66       43.58      3.71 o 
   3  18   1        1.80       -1.42      2.85 o 
   0  19   1        0.14        1.65      5.99 o 
   1  19   1        7.02        6.06      3.67 o 
   2  19   1       16.10       16.96      2.95 o 
   0   0   2      765.74      702.70     26.69 o 
   1   0   2     5890.25     5611.00    133.52 o 
   2   0   2       99.39      109.47      1.88 o 
   3   0   2       13.60        9.95      1.65 o 
   4   0   2        0.82       -0.08      2.54 o 
   5   0   2      122.74      134.66      8.83 o 
   6   0   2      329.09      367.50     25.01 o 
   7   0   2        1.16        0.25      3.15 o 
   1   1   2     3320.71     3070.35     30.68 o 
   2   1   2      433.13      420.54      4.56 o 
   3   1   2      256.41      272.44      5.59 o 
   4   1   2      186.10      186.85      5.50 o 
   5   1   2      414.00      438.90     11.96 o 
   6   1   2      171.81      176.04      7.00 o 
   7   1   2        4.49        4.85      2.81 o 
   1   2   2     4163.33     4138.15     39.51 o 
   2   2   2      841.34      899.22      9.11 o 
   3   2   2      436.82      480.01      5.47 o 
   4   2   2      339.10      358.78      8.28 o 
   5   2   2      380.11      401.82     11.56 o 
   6   2   2       37.52       40.83      3.16 o 
   7   2   2       30.68       31.97      4.65 o 
   0   3   2       66.09       66.37      1.76 o 
   1   3   2     9361.85     8941.43    126.08 o 
   2   3   2     1473.49     1553.63     14.77 o 
   3   3   2      969.68     1064.76     10.96 o 
   4   3   2      280.96      299.16      7.50 o 
   5   3   2      229.23      251.21      7.52 o 
   6   3   2       37.48       39.80      3.62 o 
   7   3   2      158.98      180.25     12.89 o 
   0   4   2      240.75      219.96      4.26 o 
   1   4   2     1119.10     1080.24     13.37 o 
   2   4   2       70.80       83.48      1.38 o 
   3   4   2       10.92       13.78      0.72 o 
   4   4   2      436.10      446.80      5.37 o 
   5   4   2      201.91      213.44      7.05 o 
   6   4   2       60.40       61.79      4.76 o 
   7   4   2       99.55       77.83      7.88 o 
   0   5   2      782.11      726.55     11.56 o 
   1   5   2      861.85      850.59      9.66 o 
   2   5   2      386.07      441.24      5.64 o 
   3   5   2      250.09      263.53      3.69 o 
   4   5   2       69.85       66.45      1.36 o 
   5   5   2      335.75      352.06     10.76 o 
   6   5   2       26.46       22.07      4.25 o 
   7   5   2      155.32      159.78     12.51 o 
   0   6   2     2028.73     1983.59     28.45 o 
   1   6   2     2261.98     2358.03     24.27 o 
   2   6   2      265.89      271.78      3.55 o 
   3   6   2      133.43      128.63      2.09 o 
   4   6   2       61.89       60.83      1.62 o 
   5   6   2       39.04       47.00      5.20 o 
   6   6   2        2.08        2.06      3.48 o 
   7   6   2       56.93       52.39      6.47 o 
   0   7   2        4.96        1.35      1.18 o 
   1   7   2     1221.61     1263.66     17.10 o 
   2   7   2       66.33       63.77      1.60 o 
   3   7   2      503.26      510.00      8.93 o 
   4   7   2      225.51      231.27      4.31 o 
   5   7   2        1.13        2.41      2.40 o 
   6   7   2       49.40       47.92      5.98 o 
   7   7   2        3.32        1.69      3.77 o 
   0   8   2      111.54      122.61      3.92 o 
   1   8   2      181.15      198.97      4.14 o 
   2   8   2      567.77      562.32      9.18 o 
   3   8   2       16.93       17.40      1.40 o 
   4   8   2       72.72       84.57      2.99 o 
   5   8   2       34.58       33.83      5.67 o 
   6   8   2        0.19       -4.39      4.39 o 
   7   8   2       49.76       47.94      9.55 o 
   0   9   2       38.05       38.98      3.92 o 
   1   9   2      138.41      146.04      3.51 o 
   2   9   2      242.41      245.42      4.60 o 
   3   9   2      512.48      492.98      9.31 o 
   4   9   2       27.89       24.59      1.72 o 
   5   9   2      127.54      135.07     10.94 o 
   6   9   2       75.82       92.61      8.58 o 
   0  10   2      116.41      136.45      5.75 o 
   1  10   2       97.18       95.17      3.58 o 
   2  10   2      214.06      201.40      5.01 o 
   3  10   2      197.94      197.79      5.46 o 
   4  10   2      161.46      158.23      5.65 o 
   5  10   2       38.46       48.90      6.44 o 
   6  10   2       63.05       68.09      8.07 o 
   0  11   2      413.27      408.84     13.17 o 
   1  11   2       73.02       65.37      2.44 o 
   2  11   2       78.77       74.70      2.27 o 
   3  11   2       60.67       54.91      2.68 o 
   4  11   2       67.58       67.51      3.68 o 
   5  11   2       62.85       58.75      7.44 o 
   6  11   2       16.47       23.01      7.57 o 
   0  12   2      736.79      754.76     27.17 o 
   1  12   2      118.87      114.92      3.58 o 
   2  12   2      132.07      137.26      4.34 o 
   3  12   2      118.32      124.72      5.27 o 
   4  12   2       46.05       44.13      3.19 o 
   5  12   2       54.89       56.81     10.61 o 
   6  12   2       44.57       49.57      7.34 o 
   0  13   2      269.79      277.82     14.39 o 
   1  13   2       52.63       60.04      3.13 o 
   2  13   2       17.10       23.22      2.07 o 
   3  13   2        3.52        2.22      2.31 o 
   4  13   2       57.47       56.96      3.58 o 
   5  13   2       11.03       12.39      5.26 o 
   0  14   2       46.77       38.54      3.26 o 
   1  14   2       79.14       72.80      3.32 o 
   2  14   2       11.85        9.64      2.03 o 
   3  14   2       33.65       32.91      2.98 o 
   4  14   2       30.30       39.60      3.07 o 
   5  14   2      380.19      400.35     26.31 o 
   0  15   2        4.88        9.07      2.61 o 
   1  15   2       64.26       62.88      4.33 o 
   2  15   2      167.99      172.90      7.56 o 
   3  15   2        6.09        7.94      2.73 o 
   4  15   2       24.86       30.95      3.17 o 
   0  16   2       59.53       53.98      4.81 o 
   1  16   2        3.20        6.26      2.16 o 
   2  16   2        6.47       12.02      2.55 o 
   3  16   2       16.61       14.65      3.41 o 
   4  16   2       56.63       68.43      4.28 o 
   0  17   2        0.85       11.85      2.81 o 
   1  17   2       12.39       24.02      3.29 o 
   2  17   2       49.57       53.01      4.31 o 
   3  17   2        9.96       19.82      2.87 o 
   0  18   2      126.33      103.50     15.31 o 
   1  18   2        8.52       11.96      3.25 o 
   2  18   2       64.44       63.77      4.73 o 
   3  18   2       23.06       14.85      3.03 o 
   1  19   2       12.47       17.87      6.66 o 
   2  19   2       45.62       45.37      4.01 o 
   1   0   3     3754.89     3634.68     86.95 o 
   2   0   3       71.23       70.71      1.60 o 
   3   0   3       14.98       10.11      1.54 o 
   4   0   3       45.02       52.69      4.03 o 
   5   0   3      143.72      140.14      7.43 o 
   6   0   3        8.58        7.60      4.60 o 
   7   0   3       14.95       12.19      5.43 o 
   0   1   3     1134.52     1036.64     13.77 o 
   1   1   3     4474.77     4309.82     44.56 o 
   2   1   3      178.90      172.83      2.17 o 
   3   1   3      894.91      969.75     10.62 o 
   4   1   3     1020.00     1112.81     23.36 o 
   5   1   3      124.33      123.44      5.07 o 
   6   1   3       45.16       45.94      3.25 o 
   7   1   3        2.49        4.12      2.72 o 
   1   2   3     1339.89     1386.06     16.28 o 
   2   2   3     1573.48     1611.25     16.06 o 
   3   2   3      273.75      284.44      3.61 o 
   4   2   3       59.22       61.92      2.72 o 
   5   2   3       62.10       68.47      3.87 o 
   6   2   3      192.84      218.14      7.88 o 
   7   2   3       29.28       27.54      4.76 o 
   0   3   3     9382.60     8923.16    211.60 o 
   1   3   3     2024.18     2083.80     20.84 o 
   2   3   3     1063.61     1205.69     11.76 o 
   3   3   3      459.19      438.46      5.06 o 
   4   3   3      925.39      942.48     14.36 o 
   5   3   3      438.74      496.54     13.72 o 
   6   3   3      131.50      133.00      7.23 o 
   7   3   3       95.56       84.98      7.96 o 
   0   4   3     6068.28     5690.98     70.60 o 
   1   4   3      786.20      780.36      8.63 o 
   2   4   3     1213.86     1297.68     14.33 o 
   3   4   3      223.88      238.05      3.15 o 
   4   4   3      289.03      267.62      3.81 o 
   5   4   3      156.66      153.36      5.53 o 
   6   4   3        8.85       10.94      2.54 o 
   7   4   3       22.24       24.15      4.58 o 
   0   5   3     4983.71     4932.33     63.21 o 
   1   5   3     1417.35     1470.41     15.89 o 
   2   5   3     2626.34     2969.66     43.21 o 
   3   5   3       77.83       72.51      1.48 o 
   4   5   3      238.93      230.65      3.41 o 
   5   5   3      352.09      364.95     10.92 o 
   6   5   3       30.49       24.65      5.44 o 
   7   5   3       66.64       65.83     12.46 o 
   0   6   3      651.55      617.74     10.67 o 
   1   6   3      536.75      551.10      6.73 o 
   2   6   3      866.80      897.04     11.39 o 
   3   6   3      280.24      290.86      4.69 o 
   4   6   3      482.36      472.38      7.08 o 
   5   6   3       97.46       95.65      5.56 o 
   6   6   3       15.36       18.94      4.52 o 
   7   6   3       24.34       25.21      5.26 o 
   0   7   3      260.63      285.93      7.03 o 
   1   7   3        9.61       13.74      1.00 o 
   2   7   3      145.41      167.24      3.90 o 
   3   7   3       74.19       75.52      2.23 o 
   4   7   3      268.05      300.24      6.61 o 
   5   7   3      169.16      185.13      8.90 o 
   6   7   3       33.62       38.56      5.21 o 
   7   7   3       40.12       41.40      5.99 o 
   0   8   3      216.11      222.27      6.14 o 
   1   8   3      602.33      639.27     10.27 o 
   2   8   3      110.59      118.19      3.30 o 
   3   8   3      106.72      101.71      2.73 o 
   4   8   3      304.82      314.33      7.50 o 
   5   8   3       22.35       14.35      4.59 o 
   6   8   3       87.38      106.26     10.95 o 
   7   8   3       13.92       25.05      8.10 o 
   0   9   3      592.07      639.55     16.56 o 
   1   9   3       96.08       78.46      2.20 o 
   2   9   3       70.09       67.51      1.59 o 
   3   9   3      401.66      387.97      7.95 o 
   4   9   3       86.61       84.41      3.11 o 
   5   9   3       28.38       27.96      7.36 o 
   6   9   3       40.51       44.32      6.38 o 
   0  10   3       93.19       75.11      5.07 o 
   1  10   3      475.06      459.59      8.56 o 
   2  10   3       35.67       33.82      1.31 o 
   3  10   3       32.30       31.86      1.96 o 
   4  10   3      180.87      174.79      6.18 o 
   5  10   3       16.61       13.21      4.58 o 
   6  10   3       86.72       78.77     12.86 o 
   0  11   3      362.36      369.72     12.51 o 
   1  11   3      204.91      194.89      6.91 o 
   2  11   3      265.64      258.05      5.60 o 
   3  11   3       27.27       31.92      2.74 o 
   4  11   3       30.01       22.72      2.32 o 
   5  11   3       17.60       17.14      6.35 o 
   6  11   3       23.16       25.36      5.27 o 
   0  12   3       11.28       23.51      6.98 o 
   1  12   3      109.49      109.38      5.92 o 
   2  12   3       89.31       94.01      5.19 o 
   3  12   3       40.21       42.75      2.60 o 
   4  12   3       33.73       25.75      3.65 o 
   5  12   3       30.22       35.32      6.65 o 
   6  12   3       74.86       69.10     11.57 o 
   0  13   3        0.63       18.60      8.59 o 
   1  13   3      146.94      145.81      4.85 o 
   2  13   3       39.73       35.03      2.49 o 
   3  13   3       11.01       10.92      2.29 o 
   4  13   3      104.87      116.56      5.36 o 
   5  13   3       82.16      101.34     10.16 o 
   0  14   3       33.50       41.27      5.50 o 
   1  14   3       19.48       24.99      2.52 o 
   2  14   3        9.82        6.34      1.87 o 
   3  14   3       86.50       89.80      4.93 o 
   4  14   3       56.40       58.66      3.76 o 
   5  14   3       26.22       57.93     11.71 o 
   0  15   3       20.36       24.28      2.96 o 
   1  15   3      202.42      200.67      7.83 o 
   2  15   3       35.46       40.37      3.27 o 
   3  15   3       30.41       30.22      3.02 o 
   4  15   3       42.01       48.54      3.80 o 
   0  16   3        1.07        2.65      2.51 o 
   1  16   3       30.40       35.83      2.89 o 
   2  16   3       38.56       34.81      3.17 o 
   3  16   3       14.07       14.25      3.54 o 
   4  16   3       14.53       20.79      2.91 o 
   0  17   3       14.79       31.49      5.13 o 
   1  17   3       52.14       48.46      4.13 o 
   2  17   3       81.97       96.21      6.85 o 
   3  17   3       98.71       93.03      6.49 o 
   0  18   3        3.67        2.63      3.84 o 
   1  18   3        3.19       10.53      7.41 o 
   2  18   3        8.69       11.77      3.44 o 
   3  18   3       33.12       30.98      3.28 o 
   1  19   3       21.28       25.49      5.09 o 
   2  19   3       31.22       34.06      3.91 o 
   0   0   4     2521.17     2247.98     39.90 o 
   2   0   4        2.83        0.36      0.73 o 
   3   0   4     3605.04     4076.66     52.04 o 
   4   0   4      785.87      820.47     26.97 o 
   5   0   4      544.69      568.15     22.00 o 
   6   0   4       77.22       79.79      6.45 o 
   7   0   4        1.91        2.82      4.22 o 
   0   1   4      688.20      614.46      8.94 o 
   1   1   4     7718.43     7179.07    120.24 o 
   2   1   4     1444.14     1491.02     19.45 o 
   3   1   4      338.58      354.63      4.03 o 
   4   1   4       62.31       68.39      3.13 o 
   5   1   4       74.30       71.73      5.20 o 
   6   1   4       68.38       66.76      4.65 o 
   7   1   4       12.55        8.05      3.56 o 
   0   2   4     2275.39     2106.53     27.60 o 
   1   2   4     3361.19     3265.60     30.72 o 
   2   2   4      653.44      665.41      7.17 o 
   3   2   4      786.08      820.61      8.75 o 
   4   2   4      219.84      213.00      3.88 o 
   5   2   4      130.68      131.55      5.16 o 
   6   2   4      181.25      188.86      8.46 o 
   7   2   4       10.97        8.75      6.98 o 
   0   3   4      235.81      216.41      4.17 o 
   1   3   4     3181.78     3178.42     41.60 o 
   2   3   4     1327.52     1407.81     13.73 o 
   3   3   4       96.96      101.73      1.62 o 
   4   3   4      238.55      249.94      3.42 o 
   5   3   4       84.78       93.86      4.51 o 
   6   3   4       65.21       55.97      4.28 o 
   7   3   4       12.14       12.96      4.28 o 
   0   4   4      599.35      620.44      9.87 o 
   1   4   4     2531.10     2609.42     25.02 o 
   2   4   4      593.38      556.09      6.87 o 
   3   4   4        3.42        2.38      0.57 o 
   4   4   4      287.12      275.09      4.37 o 
   5   4   4      226.34      241.04      7.92 o 
   6   4   4       15.49       17.73      2.79 o 
   7   4   4      188.38      171.19     12.77 o 
   0   5   4     3111.91     3060.47     44.00 o 
   1   5   4     1300.26     1374.39     14.14 o 
   2   5   4      929.38      973.30     12.18 o 
   3   5   4       29.23       30.40      0.83 o 
   4   5   4      284.48      277.67      4.17 o 
   5   5   4      540.30      569.43     15.18 o 
   6   5   4       45.54       43.44      4.16 o 
   7   5   4       38.87       33.05      7.84 o 
   0   6   4     1998.15     1880.35     27.27 o 
   1   6   4      514.37      524.82      6.56 o 
   2   6   4      634.86      651.35      8.86 o 
   3   6   4       45.64       52.36      1.50 o 
   4   6   4      183.61      178.69      3.40 o 
   5   6   4       20.74       19.05      4.38 o 
   6   6   4        1.88        7.24      3.58 o 
   7   6   4       86.67       84.34      8.71 o 
   0   7   4        5.10        2.04      1.24 o 
   1   7   4       39.90       40.02      1.40 o 
   2   7   4     1076.13     1152.15     18.14 o 
   3   7   4       73.33       66.75      2.12 o 
   4   7   4       70.40       70.50      2.59 o 
   5   7   4       80.38       76.70      5.86 o 
   6   7   4       19.45       19.43      4.33 o 
   7   7   4        7.12        5.95      8.68 o 
   0   8   4      772.65      823.90     17.38 o 
   1   8   4      721.53      691.73     11.29 o 
   2   8   4       28.36       25.90      1.49 o 
   3   8   4      151.34      134.18      3.38 o 
   4   8   4       79.67       84.55      3.01 o 
   5   8   4      131.01      116.88     10.03 o 
   6   8   4       53.26       58.22      6.80 o 
   7   8   4       21.90       26.58      5.52 o 
   0   9   4      516.25      497.26     13.57 o 
   1   9   4       44.09       42.33      2.13 o 
   2   9   4      244.92      259.08      5.96 o 
   3   9   4      268.51      271.18      6.02 o 
   4   9   4       17.63       14.94      2.09 o 
   5   9   4       33.77       32.20      5.04 o 
   6   9   4       25.21       29.00      5.69 o 
   0  10   4      863.82      919.86     27.76 o 
   1  10   4       15.76       14.00      1.85 o 
   2  10   4        8.40        6.87      1.22 o 
   3  10   4      129.90      122.33      3.94 o 
   4  10   4       43.22       45.17      2.47 o 
   5  10   4       62.49       70.22      7.95 o 
   6  10   4        1.86        8.43      4.70 o 
   0  11   4      175.10      168.05      7.26 o 
   1  11   4      642.69      642.69     16.74 o 
   2  11   4       74.12       59.84      2.09 o 
   3  11   4      332.85      342.80      8.83 o 
   4  11   4        1.08        4.91      2.07 o 
   5  11   4       69.14       79.33      8.31 o 
   6  11   4       72.82       64.78     13.98 o 
   0  12   4      959.56     1008.55     28.33 o 
   1  12   4      450.10      444.66     12.16 o 
   2  12   4      482.26      466.81     10.12 o 
   3  12   4      161.15      145.16      6.08 o 
   4  12   4       27.14       28.57      2.62 o 
   5  12   4        1.62        5.96      4.88 o 
   0  13   4      433.59      418.24     16.39 o 
   1  13   4      200.32      204.79      6.16 o 
   2  13   4        9.69        7.70      1.84 o 
   3  13   4       24.47       25.36      2.49 o 
   4  13   4        1.82        3.00      2.02 o 
   5  13   4       30.69       26.08      6.36 o 
   0  14   4      139.33      143.68      7.08 o 
   1  14   4      219.31      211.89      8.16 o 
   2  14   4       52.10       54.52      3.14 o 
   3  14   4       55.29       52.42      3.81 o 
   4  14   4       34.22       37.36      3.45 o 
   5  14   4       70.05       71.57      8.28 o 
   0  15   4      121.18      111.66      6.05 o 
   1  15   4        6.23        8.71      2.34 o 
   2  15   4       36.06       24.43      3.28 o 
   3  15   4       31.75       27.15      3.09 o 
   4  15   4       37.64       44.30      3.58 o 
   0  16   4       26.33       28.07      5.71 o 
   1  16   4      122.27      112.19      5.43 o 
   2  16   4        1.26        0.72      2.31 o 
   3  16   4       22.07       27.63      5.25 o 
   4  16   4       16.19       21.34      2.67 o 
   0  17   4      115.51      139.11      8.31 o 
   1  17   4       17.94       22.17      4.31 o 
   2  17   4        1.14        3.16      2.81 o 
   3  17   4       88.20       96.01      6.04 o 
   0  18   4       15.44       14.49      3.86 o 
   1  18   4       94.17       93.48      5.98 o 
   2  18   4       57.56       56.40      4.85 o 
   3  18   4        7.22       11.02      2.97 o 
   0  19   4       10.15       14.23      8.01 o 
   1  19   4       78.06       83.30      6.77 o 
   2  19   4       78.95       62.92     11.78 o 
   1   0   5     1219.73     1216.44     18.32 o 
   2   0   5      932.13      963.43     16.06 o 
   3   0   5     2744.47     2999.10     41.48 o 
   4   0   5        6.31        1.07      2.41 o 
   5   0   5      487.91      509.88     20.86 o 
   6   0   5       33.86       41.98      4.58 o 
   7   0   5       72.43       78.24     10.32 o 
   0   1   5     1195.59     1094.13     15.23 o 
   1   1   5     4641.94     4395.94     49.30 o 
   2   1   5      720.90      706.20      7.49 o 
   3   1   5      848.82      938.70      9.78 o 
   4   1   5      150.66      151.04      4.74 o 
   5   1   5      139.39      149.49      5.59 o 
   6   1   5       29.63       27.16      3.11 o 
   7   1   5       43.95       44.25      4.60 o 
   0   2   5      628.02      584.56      9.06 o 
   1   2   5      870.70      893.27      9.22 o 
   2   2   5       22.10       22.63      0.76 o 
   3   2   5       77.29       83.54      1.48 o 
   4   2   5      253.23      259.62      3.97 o 
   5   2   5       55.07       59.65      3.28 o 
   6   2   5      125.15      127.60      5.50 o 
   7   2   5       11.64       13.62      6.95 o 
   0   3   5       17.94       17.56      1.10 o 
   1   3   5      300.40      304.12      3.74 o 
   2   3   5      200.63      216.08      2.86 o 
   3   3   5     1200.66     1239.28     14.91 o 
   4   3   5      103.46       96.99      1.74 o 
   5   3   5      464.74      494.03     13.75 o 
   6   3   5       72.73       68.70      6.59 o 
   7   3   5       31.13       30.60      5.07 o 
   0   4   5     1629.73     1598.80     22.72 o 
   1   4   5        6.48        6.23      0.68 o 
   2   4   5      799.86      859.75     10.32 o 
   3   4   5      904.32      996.13     10.66 o 
   4   4   5      241.36      236.66      3.69 o 
   5   4   5       59.47       68.80      3.64 o 
   6   4   5       86.71       79.96      5.30 o 
   7   4   5       14.53       13.86      4.02 o 
   0   5   5     1547.02     1467.90     21.68 o 
   1   5   5     1159.90     1258.61     13.14 o 
   2   5   5     1658.55     1718.83     20.80 o 
   3   5   5      111.18      103.16      2.08 o 
   4   5   5      470.69      444.79      5.90 o 
   5   5   5       35.15       36.86      3.68 o 
   6   5   5       13.85        6.67      2.55 o 
   7   5   5        7.57        4.62      3.85 o 
   0   6   5      963.51      984.13     16.75 o 
   1   6   5      516.78      545.06      6.72 o 
   2   6   5     1454.27     1538.88     18.81 o 
   3   6   5      787.43      788.70     10.64 o 
   4   6   5      209.68      217.23      5.04 o 
   5   6   5       82.44       79.70      5.23 o 
   6   6   5       13.51       14.48      4.66 o 
   7   6   5       26.89       31.07      5.90 o 
   0   7   5      537.05      539.45     11.76 o 
   1   7   5      213.94      205.93      3.94 o 
   2   7   5      281.42      312.77      6.88 o 
   3   7   5      226.10      208.92      4.56 o 
   4   7   5       24.44       22.36      1.66 o 
   5   7   5      133.66      121.63      7.03 o 
   6   7   5       15.99       14.84      4.69 o 
   7   7   5       10.26       12.34      4.58 o 
   0   8   5      381.56      345.13      9.67 o 
   1   8   5      266.14      258.72      5.03 o 
   2   8   5      529.42      565.95     10.31 o 
   3   8   5      165.02      168.06      4.02 o 
   4   8   5       50.56       45.32      2.20 o 
   5   8   5      144.65      145.92     15.48 o 
   6   8   5       89.67      106.57      9.45 o 
   0   9   5        3.33        1.91      1.59 o 
   1   9   5      371.22      374.18      7.47 o 
   2   9   5       73.57       76.29      2.68 o 
   3   9   5       19.54       17.16      1.36 o 
   4   9   5       90.59       98.06      3.68 o 
   5   9   5      244.61      247.81     16.70 o 
   6   9   5       26.91       17.92      6.80 o 
   0  10   5      945.29      918.61     22.14 o 
   1  10   5       90.28       97.67      3.49 o 
   2  10   5      130.14      127.32      4.09 o 
   3  10   5      186.62      173.22      5.08 o 
   4  10   5       71.83       70.86      3.12 o 
   5  10   5       23.22       25.10      6.41 o 
   6  10   5       36.98       38.51      6.55 o 
   0  11   5      115.23      100.73      6.88 o 
   1  11   5     1415.66     1437.53     22.97 o 
   2  11   5      374.13      350.54      9.25 o 
   3  11   5       67.14       70.62      3.16 o 
   4  11   5      132.22      130.71      5.20 o 
   5  11   5        9.54        6.25      4.35 o 
   6  11   5        0.41        2.60     10.78 o 
   0  12   5     1147.54     1243.98     33.71 o 
   1  12   5      178.79      158.79      5.02 o 
   2  12   5      345.61      357.08      9.89 o 
   3  12   5       20.67       18.92      1.97 o 
   4  12   5       32.20       31.05      3.09 o 
   5  12   5       54.68       54.31      7.33 o 
   0  13   5      343.40      349.96     13.07 o 
   1  13   5       36.30       38.62      2.29 o 
   2  13   5        3.65        1.17      1.73 o 
   3  13   5       35.86       35.27      2.85 o 
   4  13   5       11.67        6.92      2.56 o 
   5  13   5       12.73       14.45      6.04 o 
   0  14   5      146.50      148.40      7.11 o 
   1  14   5       16.14       17.36      2.06 o 
   2  14   5       64.73       65.84      4.30 o 
   3  14   5        9.32        9.73      2.40 o 
   4  14   5        0.37       -0.31      2.30 o 
   5  14   5       31.40       34.51      6.81 o 
   0  15   5       22.28       23.30      3.78 o 
   1  15   5       28.13       32.45      2.62 o 
   2  15   5       73.54       71.27      4.76 o 
   3  15   5        5.49        0.92      2.17 o 
   4  15   5       10.18       13.01      2.58 o 
   0  16   5       32.13       48.16     11.88 o 
   1  16   5       70.89       79.39      4.61 o 
   2  16   5       33.35       31.54      3.13 o 
   3  16   5      132.59      142.08      8.53 o 
   4  16   5       11.88       10.07      2.48 o 
   0  17   5      280.63      265.11     43.93 o 
   1  17   5      110.36      112.43      7.52 o 
   2  17   5       44.32       48.50      3.75 o 
   3  17   5       86.43       89.33      5.67 o 
   0  18   5       23.69       19.59      4.86 o 
   1  18   5       22.14       22.99      3.38 o 
   2  18   5       93.49       97.00      8.41 o 
   3  18   5       36.23       36.67      4.11 o 
   0  19   5        1.46       -0.28      8.22 o 
   1  19   5       19.67       19.73      4.53 o 
   1   0   6     2926.16     2797.99     39.07 o 
   2   0   6        0.33       -1.25      1.25 o 
   3   0   6        2.58        6.68      0.81 o 
   4   0   6       17.40       15.42      0.77 o 
   5   0   6      756.97      767.29     27.35 o 
   6   0   6      412.74      448.05     19.47 o 
   7   0   6        9.94       14.51      5.23 o 
   0   1   6      393.67      375.76      6.35 o 
   1   1   6     1211.50     1127.55     11.50 o 
   2   1   6     1574.95     1647.08     20.63 o 
   3   1   6        5.64        5.95      0.57 o 
   4   1   6      260.92      258.75      3.36 o 
   5   1   6      124.39      123.23      4.98 o 
   6   1   6       83.14       90.83      4.71 o 
   7   1   6        0.96       -3.02      3.02 o 
   0   2   6      323.62      289.61      5.13 o 
   1   2   6      387.34      381.53      4.62 o 
   2   2   6       54.15       56.43      1.16 o 
   3   2   6      930.64      986.74     11.07 o 
   4   2   6      892.82      950.14     10.63 o 
   5   2   6       52.22       44.03      4.43 o 
   6   2   6      198.07      192.33      8.47 o 
   7   2   6        0.86       -1.51      2.75 o 
   0   3   6     6444.42     6079.07     75.20 o 
   1   3   6      214.12      232.65      3.17 o 
   2   3   6     2387.06     2636.00     28.88 o 
   3   3   6      165.05      179.54      2.61 o 
   4   3   6      781.09      820.22     10.31 o 
   5   3   6      219.30      224.19      7.48 o 
   6   3   6        1.78        3.57      2.73 o 
   7   3   6        2.18        2.06      4.09 o 
   0   4   6      931.78      834.35     13.08 o 
   1   4   6      392.44      371.17      4.59 o 
   2   4   6      270.42      278.79      4.31 o 
   3   4   6      430.38      454.94      5.63 o 
   4   4   6       16.70       19.16      0.96 o 
   5   4   6      127.44      121.35      5.08 o 
   6   4   6       14.34       17.94      3.12 o 
   7   4   6       27.59       26.24      4.76 o 
   0   5   6      215.71      217.88      4.61 o 
   1   5   6      559.09      566.42      6.72 o 
   2   5   6     2165.68     2195.78     25.30 o 
   3   5   6      268.93      269.91      4.28 o 
   4   5   6     1028.04     1052.06     15.07 o 
   5   5   6       23.44       28.33      3.31 o 
   6   5   6       40.07       43.55      3.99 o 
   7   5   6       14.07       13.97      4.24 o 
   0   6   6      100.04      109.83      2.85 o 
   1   6   6      201.79      201.65      3.12 o 
   2   6   6      244.20      270.89      4.98 o 
   3   6   6       23.52       25.59      1.25 o 
   4   6   6       71.25       59.80      2.07 o 
   5   6   6        9.62        9.07      2.61 o 
   6   6   6        6.87        6.45      4.09 o 
   7   6   6       49.01       43.66      6.18 o 
   0   7   6     1458.20     1512.46     28.21 o 
   1   7   6     1215.01     1267.16     17.10 o 
   2   7   6      305.94      338.94      7.02 o 
   3   7   6      436.18      451.75      8.42 o 
   4   7   6       71.52       76.39      2.73 o 
   5   7   6        3.51        4.44      3.35 o 
   6   7   6       43.75       45.95      5.65 o 
   7   7   6       20.00       18.41      4.96 o 
   0   8   6       74.23       78.59      3.50 o 
   1   8   6      607.13      612.54     10.24 o 
   2   8   6      391.46      414.86      8.36 o 
   3   8   6       70.52       65.36      2.48 o 
   4   8   6      188.51      179.15      5.07 o 
   5   8   6      134.16      152.16      8.42 o 
   6   8   6      151.35      158.18     12.29 o 
   0   9   6      178.43      189.02      6.71 o 
   1   9   6      133.48      129.77      3.35 o 
   2   9   6      716.59      760.76     14.92 o 
   3   9   6      164.95      178.26      4.97 o 
   4   9   6      123.14      117.20      3.90 o 
   5   9   6        0.69        5.64      4.50 o 
   6   9   6        5.56       15.33      7.97 o 
   0  10   6        3.12        4.69      1.79 o 
   1  10   6      766.87      771.25     13.18 o 
   2  10   6       79.87       66.09      2.93 o 
   3  10   6       11.53       12.04      1.66 o 
   4  10   6       17.58       19.00      1.88 o 
   5  10   6       35.37       32.40      6.04 o 
   6  10   6       28.51       27.28      8.30 o 
   0  11   6      112.00       93.66      5.24 o 
   1  11   6      198.61      191.61      4.84 o 
   2  11   6       45.13       32.77      2.27 o 
   3  11   6      199.22      198.24      6.06 o 
   4  11   6       10.74       11.60      2.12 o 
   5  11   6        9.60        7.00      4.59 o 
   6  11   6       86.98       83.28      9.71 o 
   0  12   6      141.89      139.96      7.79 o 
   1  12   6       98.02       95.52      3.44 o 
   2  12   6      167.16      155.74      5.42 o 
   3  12   6       55.14       55.18      2.97 o 
   4  12   6       15.96       17.97      2.33 o 
   5  12   6       29.50       33.68     14.59 o 
   0  13   6      217.80      215.66      9.36 o 
   1  13   6      154.94      147.13      4.88 o 
   2  13   6       22.55       16.53      2.11 o 
   3  13   6       75.67       76.72      4.27 o 
   4  13   6       85.45       85.76      4.72 o 
   5  13   6       20.35       17.52      5.75 o 
   0  14   6       24.98       17.60      2.79 o 
   1  14   6       56.20       44.77      2.64 o 
   2  14   6      150.99      148.72      5.31 o 
   3  14   6       51.14       51.43      3.57 o 
   4  14   6       23.90       27.06      2.75 o 
   5  14   6        3.93        3.10      4.84 o 
   0  15   6        3.77        4.42      3.05 o 
   1  15   6      153.31      160.17      6.93 o 
   2  15   6       99.96       99.27      4.55 o 
   3  15   6       15.61       15.03      2.90 o 
   4  15   6       44.69       45.37      4.14 o 
   0  16   6      380.96      368.87     39.06 o 
   1  16   6      175.71      182.88      7.97 o 
   2  16   6       21.02       16.69      2.69 o 
   3  16   6        1.05        4.48      2.80 o 
   4  16   6       13.64       10.95      2.60 o 
   0  17   6        0.44        4.41      4.86 o 
   1  17   6       16.47       26.92      3.05 o 
   2  17   6       63.20       68.81      4.47 o 
   3  17   6        9.12       17.15      2.68 o 
   0  18   6        4.96       17.93      4.44 o 
   1  18   6        5.17        7.55      4.07 o 
   2  18   6       43.94       39.01      4.48 o 
   0  19   6       14.03       19.33      8.47 o 
   1  19   6       29.38       28.26      4.30 o 
   1   0   7      153.43      148.35      3.58 o 
   2   0   7     1905.52     2123.26     36.18 o 
   3   0   7     1450.34     1518.52     22.62 o 
   4   0   7       68.70       66.06      1.78 o 
   5   0   7      330.12      304.40     13.91 o 
   6   0   7      290.37      313.43     14.98 o 
   7   0   7       49.86       52.18      8.94 o 
   0   1   7     2835.28     2613.66     34.24 o 
   1   1   7      718.12      708.97      8.19 o 
   2   1   7      808.81      817.48      8.79 o 
   3   1   7       43.63       38.95      1.01 o 
   4   1   7        4.06        3.05      0.52 o 
   5   1   7      225.18      224.31      7.56 o 
   6   1   7       32.97       28.79      2.79 o 
   7   1   7       51.25       46.85      6.05 o 
   0   2   7      625.72      584.92      9.29 o 
   1   2   7      262.57      249.52      3.38 o 
   2   2   7      469.62      520.41      6.20 o 
   3   2   7      368.30      396.34      5.62 o 
   4   2   7      107.96       96.43      1.68 o 
   5   2   7      234.15      244.24      8.50 o 
   6   2   7       68.24       64.70      4.86 o 
   7   2   7       13.58       13.40      4.74 o 
   0   3   7      416.61      393.11      6.84 o 
   1   3   7      336.58      327.22      4.21 o 
   2   3   7     1897.09     2027.37     24.98 o 
   3   3   7       51.05       65.47      1.40 o 
   4   3   7      331.98      325.99      4.56 o 
   5   3   7      391.11      422.85     15.22 o 
   6   3   7      124.69      133.01     13.52 o 
   7   3   7       35.02       37.34      5.66 o 
   0   4   7      112.55      114.14      2.81 o 
   1   4   7     3204.76     3333.76     31.27 o 
   2   4   7      305.26      353.35      4.62 o 
   3   4   7       77.03       76.38      1.51 o 
   4   4   7      226.91      222.02      3.47 o 
   5   4   7       80.57       84.42      3.84 o 
   6   4   7       42.30       43.16      5.37 o 
   7   4   7       18.48       21.33      4.20 o 
   0   5   7     1668.31     1690.35     24.86 o 
   1   5   7      221.19      216.87      3.10 o 
   2   5   7      782.63      838.00     11.04 o 
   3   5   7      558.15      546.46      8.09 o 
   4   5   7      105.26       98.51      2.43 o 
   5   5   7      141.03      126.71      6.50 o 
   6   5   7       55.66       63.66      4.80 o 
   7   5   7       37.57       36.52      5.61 o 
   0   6   7        0.01       -0.49      1.25 o 
   1   6   7       57.59       59.71      1.71 o 
   2   6   7      662.60      717.57     12.48 o 
   3   6   7      138.01      137.24      3.57 o 
   4   6   7      157.18      157.93      4.24 o 
   5   6   7       44.90       45.34      4.19 o 
   6   6   7      168.33      176.43     13.33 o 
   7   6   7       15.31       13.35      4.53 o 
   0   7   7     1588.44     1636.95     31.37 o 
   1   7   7      706.75      720.82     10.81 o 
   2   7   7       50.87       57.59      2.24 o 
   3   7   7     1516.19     1529.52     24.70 o 
   4   7   7      119.43      122.48      3.55 o 
   5   7   7       97.55       94.73      6.01 o 
   6   7   7       38.72       37.20      6.00 o 
   7   7   7       18.62       19.82      5.29 o 
   0   8   7        5.67        3.30      1.58 o 
   1   8   7      558.03      552.82      9.53 o 
   2   8   7      247.55      242.18      5.94 o 
   3   8   7      522.81      535.22     11.38 o 
   4   8   7       47.25       42.41      2.53 o 
   5   8   7       11.59       17.01      3.21 o 
   6   8   7       23.96       21.58      5.41 o 
   0   9   7     1740.08     1714.64     38.42 o 
   1   9   7      293.93      284.34      5.94 o 
   2   9   7      237.95      251.91      6.59 o 
   3   9   7      536.57      520.72     11.30 o 
   4   9   7      150.18      149.51      4.91 o 
   5   9   7       60.41       69.23      7.17 o 
   6   9   7       84.47       69.06      8.70 o 
   0  10   7      479.93      461.28     12.94 o 
   1  10   7       30.37       27.40      1.87 o 
   2  10   7       16.65       13.96      1.91 o 
   3  10   7       69.99       70.16      2.98 o 
   4  10   7      129.69      128.11      4.52 o 
   5  10   7       34.22       38.26      5.56 o 
   6  10   7       10.73        0.67      4.57 o 
   0  11   7       58.93       52.63      3.78 o 
   1  11   7       11.38       11.91      1.83 o 
   2  11   7        7.59        8.49      1.84 o 
   3  11   7      199.51      191.40      6.06 o 
   4  11   7      156.63      163.50      6.51 o 
   5  11   7       50.28       50.41     10.36 o 
   6  11   7       60.74       50.28      7.02 o 
   0  12   7       11.76       13.02      2.81 o 
   1  12   7      206.16      229.17      7.07 o 
   2  12   7       42.18       37.44      2.44 o 
   3  12   7       96.16       74.64      3.47 o 
   4  12   7       88.26       95.71      5.20 o 
   5  12   7        5.24        6.11      4.36 o 
   0  13   7       88.41       77.58      5.00 o 
   1  13   7      212.28      199.19      6.37 o 
   2  13   7       39.73       35.36      2.79 o 
   3  13   7       58.64       61.91      3.73 o 
   4  13   7       29.85       21.48      2.69 o 
   5  13   7       43.23       36.59      6.26 o 
   0  14   7        1.85        3.58      2.39 o 
   1  14   7       25.53       27.89      2.56 o 
   2  14   7      171.33      163.04      6.00 o 
   3  14   7       10.53       11.31      2.49 o 
   4  14   7       50.94       52.37      4.26 o 
   5  14   7       35.42       41.07      8.14 o 
   0  15   7       24.08       28.68      3.89 o 
   1  15   7      272.66      272.20     10.42 o 
   2  15   7       74.33       81.20      4.93 o 
   3  15   7       89.65       97.59      6.00 o 
   4  15   7       21.03       21.64      3.19 o 
   0  16   7       11.66       19.79      8.73 o 
   1  16   7       57.47       59.79      5.96 o 
   2  16   7       65.93       68.85      4.30 o 
   3  16   7       12.51       16.28      2.98 o 
   4  16   7        6.46        3.69      2.38 o 
   0  17   7        8.19       15.95      3.65 o 
   1  17   7       34.96       37.12      3.02 o 
   2  17   7       89.42       96.61      5.62 o 
   3  17   7       24.81       26.65      3.17 o 
   0  18   7       91.33       98.02     11.10 o 
   1  18   7        5.41        4.87      2.75 o 
   2  18   7       16.44       20.75      3.67 o 
   0  19   7       26.27       27.09      9.58 o 
   1  19   7        3.30       -2.53      3.04 o 
   0   0   8        7.14        3.57      2.07 o 
   1   0   8     4781.31     4805.31     61.81 o 
   2   0   8       14.99       16.62      1.06 o 
   3   0   8       93.41       79.17      2.28 o 
   4   0   8       28.91       35.96      1.36 o 
   5   0   8      296.77      302.85     14.43 o 
   6   0   8        9.80        7.00      3.28 o 
   7   0   8      145.11      163.59     18.18 o 
   0   1   8     6625.90     6374.72     78.93 o 
   1   1   8       77.00       75.85      1.55 o 
   2   1   8     1010.34     1147.09     12.11 o 
   3   1   8       57.92       64.40      1.37 o 
   4   1   8       15.17       10.31      0.75 o 
   5   1   8      107.81       96.29      4.51 o 
   6   1   8        0.16       -2.15      2.15 o 
   7   1   8       51.29       53.77      9.62 o 
   0   2   8      278.68      280.61      5.25 o 
   1   2   8      608.16      642.45      7.37 o 
   2   2   8      190.73      197.42      3.05 o 
   3   2   8      304.22      327.47      4.59 o 
   4   2   8      108.09       97.20      1.90 o 
   5   2   8      833.92      868.95     21.22 o 
   6   2   8      154.57      160.89      8.32 o 
   7   2   8       48.34       43.60      4.48 o 
   0   3   8     6353.78     6164.10     77.59 o 
   1   3   8      219.70      223.68      3.16 o 
   2   3   8      177.15      190.50      2.91 o 
   3   3   8      104.45      116.47      2.21 o 
   4   3   8       29.82       28.41      0.95 o 
   5   3   8      102.43       98.57      4.31 o 
   6   3   8       25.74       24.04      3.58 o 
   7   3   8       15.44       11.33      3.69 o 
   0   4   8     1694.25     1700.23     24.49 o 
   1   4   8      560.63      589.64      7.04 o 
   2   4   8      112.63      112.49      2.00 o 
   3   4   8       21.91       26.51      1.02 o 
   4   4   8      131.85      123.88      2.40 o 
   5   4   8      188.33      189.84      6.76 o 
   6   4   8      231.03      243.89     13.60 o 
   7   4   8       33.22       25.91      6.60 o 
   0   5   8     1074.90     1115.31     17.17 o 
   1   5   8     1027.70     1069.21     12.03 o 
   2   5   8      540.20      556.45      8.30 o 
   3   5   8      384.50      379.31      6.05 o 
   4   5   8       79.83       71.48      2.28 o 
   5   5   8        1.48       -0.08      1.77 o 
   6   5   8       71.28       70.60      5.43 o 
   7   5   8       32.62       32.84      5.30 o 
   0   6   8      127.16      134.42      3.73 o 
   1   6   8      462.41      500.84      7.59 o 
   2   6   8      630.55      654.35     11.38 o 
   3   6   8      914.81      969.52     16.63 o 
   4   6   8        7.56        6.93      1.41 o 
   5   6   8      160.01      169.36      8.75 o 
   6   6   8       19.29       18.49      3.42 o 
   7   6   8       59.17       57.04      7.33 o 
   0   7   8      315.24      322.58      8.18 o 
   1   7   8      343.06      359.92      6.46 o 
   2   7   8      139.27      130.93      3.71 o 
   3   7   8      296.28      322.68      7.04 o 
   4   7   8      573.41      586.18     11.59 o 
   5   7   8       27.54       22.44      3.46 o 
   6   7   8       50.09       52.56      6.31 o 
   7   7   8       76.59       68.87      7.38 o 
   0   8   8      225.23      224.58      8.47 o 
   1   8   8       34.42       38.73      1.54 o 
   2   8   8      206.09      191.21      4.88 o 
   3   8   8      841.67      894.92     16.64 o 
   4   8   8      321.29      330.97      8.49 o 
   5   8   8       23.30       22.23      3.28 o 
   6   8   8       16.08       11.34      8.78 o 
   0   9   8       99.30      109.92      4.54 o 
   1   9   8      232.10      232.45      5.12 o 
   2   9   8      145.63      140.85      4.67 o 
   3   9   8      184.52      174.56      5.02 o 
   4   9   8       64.26       65.65      2.90 o 
   5   9   8       40.00       46.79      6.90 o 
   6   9   8       10.42       10.04      4.37 o 
   0  10   8      192.20      185.63      6.76 o 
   1  10   8       91.20       93.40      3.06 o 
   2  10   8       28.74       24.73      2.05 o 
   3  10   8      209.48      206.82      5.93 o 
   4  10   8       16.76       21.54      2.31 o 
   5  10   8       28.68       24.93      5.36 o 
   6  10   8      103.06       97.03      9.17 o 
   0  11   8      252.40      239.43      9.68 o 
   1  11   8      252.10      245.00      5.85 o 
   2  11   8      335.07      330.07      9.08 o 
   3  11   8        7.83        7.88      1.70 o 
   4  11   8      248.92      255.30      7.61 o 
   5  11   8       15.65       24.20     10.41 o 
   6  11   8        6.55       10.64      5.99 o 
   0  12   8      366.47      364.25     13.56 o 
   1  12   8     1051.52     1055.45     24.07 o 
   2  12   8      222.74      224.88      7.15 o 
   3  12   8       70.03       74.95      3.65 o 
   4  12   8      114.31      117.06      5.99 o 
   5  12   8       19.39       26.64      5.45 o 
   0  13   8      222.14      218.99     10.00 o 
   1  13   8        5.30        6.07      1.71 o 
   2  13   8       84.06       77.45      3.82 o 
   3  13   8      123.84      123.74      5.07 o 
   4  13   8       48.37       48.73      3.40 o 
   5  13   8       30.02       28.25      5.93 o 
   0  14   8       30.08       33.19      3.70 o 
   1  14   8      336.91      360.62     10.92 o 
   2  14   8        8.47       11.56      2.48 o 
   3  14   8      106.66      110.33      5.51 o 
   4  14   8       29.29       31.16      3.01 o 
   5  14   8      125.08      117.01     12.18 o 
   0  15   8      211.29      199.74     15.63 o 
   1  15   8        1.16        3.92      2.22 o 
   2  15   8      222.06      227.45      8.06 o 
   3  15   8        4.35        6.39      2.31 o 
   4  15   8       31.22       34.68      3.77 o 
   0  16   8        1.69       14.94      4.79 o 
   1  16   8       21.57       27.74      2.72 o 
   2  16   8       44.40       45.10      3.91 o 
   3  16   8       36.97       35.60      3.61 o 
   4  16   8       11.70       12.59      2.74 o 
   0  17   8        5.40       10.54      5.02 o 
   1  17   8       73.93       77.09      5.48 o 
   2  17   8      160.68      167.85     12.82 o 
   3  17   8       26.00       30.93      3.98 o 
   0  18   8       73.22       64.84     11.16 o 
   1  18   8       20.74       23.40      3.64 o 
   2  18   8       22.62       29.63      3.61 o 
   0  19   8        5.18        5.31      5.46 o 
   1  19   8        5.09        3.87      4.87 o 
   1   0   9      716.83      659.95     11.32 o 
   2   0   9     2764.00     2978.94     41.07 o 
   3   0   9       66.94       63.89      2.00 o 
   4   0   9      177.71      194.38      4.63 o 
   5   0   9       45.17       40.21      5.45 o 
   6   0   9       15.11       18.71      3.38 o 
   7   0   9       58.06       55.43      9.13 o 
   0   1   9      592.80      547.60      9.23 o 
   1   1   9     2195.09     2166.11     23.17 o 
   2   1   9     1572.72     1654.71     17.56 o 
   3   1   9       88.78       97.93      1.87 o 
   4   1   9      123.93      128.18      2.42 o 
   5   1   9      196.76      215.80      7.36 o 
   6   1   9       76.59       83.18      4.47 o 
   7   1   9       35.04       31.90      7.14 o 
   0   2   9      138.10      121.55      2.83 o 
   1   2   9      835.78      840.85      9.62 o 
   2   2   9      269.40      275.90      3.92 o 
   3   2   9        0.75        1.64      0.70 o 
   4   2   9      330.70      338.74      4.91 o 
   5   2   9       21.17       14.63      2.10 o 
   6   2   9       23.01       20.41      4.45 o 
   7   2   9       79.12       77.44      8.94 o 
   0   3   9       13.65       13.88      1.13 o 
   1   3   9      628.75      643.74      7.74 o 
   2   3   9      377.13      344.76      4.80 o 
   3   3   9       19.50       23.76      0.93 o 
   4   3   9      494.34      461.32      6.45 o 
   5   3   9      118.08      118.70      5.08 o 
   6   3   9       36.11       37.86      3.98 o 
   7   3   9        2.82        0.32      2.66 o 
   0   4   9      314.57      329.39      6.26 o 
   1   4   9      746.84      791.46      9.00 o 
   2   4   9      132.84      128.12      2.38 o 
   3   4   9       19.05       19.51      0.84 o 
   4   4   9       82.51       72.10      1.66 o 
   5   4   9      408.25      419.84     16.02 o 
   6   4   9       42.52       52.96      4.44 o 
   7   4   9       23.99       27.98      5.03 o 
   0   5   9     3059.35     3055.76     48.49 o 
   1   5   9      151.22      152.93      2.99 o 
   2   5   9      314.01      346.81      5.81 o 
   3   5   9      634.10      639.06     10.97 o 
   4   5   9      156.05      146.42      3.24 o 
   5   5   9       40.45       44.75      4.45 o 
   6   5   9       36.21       44.76      5.37 o 
   7   5   9       39.81       41.92      5.93 o 
   0   6   9       42.80       47.33      2.26 o 
   1   6   9     1134.76     1224.26     17.47 o 
   2   6   9       60.86       60.80      2.51 o 
   3   6   9     1344.78     1366.26     22.71 o 
   4   6   9     1070.40     1143.61     20.23 o 
   5   6   9        1.41        0.08      2.92 o 
   6   6   9       41.97       40.30      4.40 o 
   7   6   9       27.49       30.42      5.16 o 
   0   7   9     1338.12     1393.87     27.42 o 
   1   7   9       20.33       25.75      1.28 o 
   2   7   9      405.37      423.71      8.88 o 
   3   7   9       72.96       66.73      2.76 o 
   4   7   9       45.95       47.58      2.22 o 
   5   7   9       74.94       79.09      6.84 o 
   6   7   9        3.27        7.92      4.08 o 
   0   8   9      486.85      466.25     11.32 o 
   1   8   9      132.27      130.10      3.18 o 
   2   8   9      833.09      860.14     15.93 o 
   3   8   9      328.72      342.79      7.69 o 
   4   8   9      299.23      318.70      7.91 o 
   5   8   9       65.57       76.21      5.99 o 
   6   8   9       31.23       32.16      7.28 o 
   0   9   9      108.80      108.42      4.74 o 
   1   9   9      138.67      127.37      3.28 o 
   2   9   9        7.41        6.79      1.56 o 
   3   9   9      156.74      137.57      4.31 o 
   4   9   9      108.76      111.82      4.14 o 
   5   9   9      157.55      150.65     11.86 o 
   6   9   9        0.01        1.30      4.80 o 
   0  10   9       22.49       18.22      2.72 o 
   1  10   9      405.66      409.49      8.34 o 
   2  10   9      202.60      200.45      6.03 o 
   3  10   9      132.82      121.18      4.29 o 
   4  10   9      347.95      366.12      9.85 o 
   5  10   9       94.58       98.98     15.96 o 
   6  10   9       58.76       49.41      7.62 o 
   0  11   9       49.96       55.85      4.06 o 
   1  11   9      249.58      233.70      5.43 o 
   2  11   9      271.23      270.21      8.00 o 
   3  11   9       63.19       70.40      3.21 o 
   4  11   9      128.69      127.13      4.89 o 
   5  11   9       14.42       13.71      4.82 o 
   6  11   9       45.23       47.10      7.95 o 
   0  12   9       26.45       22.78      3.22 o 
   1  12   9        1.71        2.76      1.53 o 
   2  12   9       22.97       23.19      2.34 o 
   3  12   9      155.46      162.58      5.81 o 
   4  12   9       31.46       29.05      2.73 o 
   5  12   9        0.59       -1.36      4.31 o 
   0  13   9       12.06        9.51      2.81 o 
   1  13   9      167.07      170.07      5.36 o 
   2  13   9       57.39       48.43      2.84 o 
   3  13   9        0.27        0.56      1.91 o 
   4  13   9       49.52       48.46      3.45 o 
   5  13   9       39.05       39.07      6.36 o 
   0  14   9      401.01      436.80     28.05 o 
   1  14   9      146.98      147.41      5.79 o 
   2  14   9      168.68      169.91      6.43 o 
   3  14   9       46.10       53.44      3.78 o 
   4  14   9       67.05       67.33      4.20 o 
   5  14   9       28.60       36.55     10.26 o 
   0  15   9        0.99        7.83      4.54 o 
   1  15   9        9.25        6.34      2.14 o 
   2  15   9       70.10       74.08      4.14 o 
   3  15   9       62.32       71.48      4.54 o 
   4  15   9       14.58       16.37      4.24 o 
   0  16   9      360.12      422.08     37.64 o 
   1  16   9      124.48      120.65      7.32 o 
   2  16   9       45.26       41.29      3.54 o 
   3  16   9       53.21       50.35      4.90 o 
   4  16   9       71.17       61.22      4.89 o 
   0  17   9      107.62      122.34     15.00 o 
   1  17   9       81.27       82.66      6.15 o 
   2  17   9       13.29       14.80      2.99 o 
   3  17   9        8.94       13.78      4.08 o 
   0  18   9       33.35       31.72      7.95 o 
   1  18   9        4.00        5.65      3.22 o 
   2  18   9        6.58        6.30      2.59 o 
   1  19   9        0.60        6.25      5.63 o 
   0   0  10     1613.48     1630.88     37.76 o 
   1   0  10      177.97      178.12      4.22 o 
   2   0  10      170.70      178.53      4.37 o 
   3   0  10       14.41       10.95      1.09 o 
   4   0  10      380.14      346.12      7.52 o 
   5   0  10       17.86       17.59      3.72 o 
   6   0  10       16.10       11.84      3.32 o 
   7   0  10        7.88        0.81      5.50 o 
   0   1  10        1.27        2.66      1.03 o 
   1   1  10      109.49      121.05      2.17 o 
   2   1  10      697.90      733.75      9.16 o 
   3   1  10      287.03      292.81      4.56 o 
   4   1  10       32.71       27.12      1.04 o 
   5   1  10       41.44       42.54      4.12 o 
   6   1  10       23.35       24.01      3.26 o 
   7   1  10       21.11       23.03      4.41 o 
   0   2  10       30.65       29.07      1.38 o 
   1   2  10     2108.13     2126.23     28.23 o 
   2   2  10      107.58      114.94      2.25 o 
   3   2  10      570.90      580.41      8.11 o 
   4   2  10       70.89       65.21      1.58 o 
   5   2  10       24.81       25.43      2.44 o 
   6   2  10       50.15       47.81      4.66 o 
   7   2  10       31.34       16.79      6.65 o 
   0   3  10      971.57      947.71     15.20 o 
   1   3  10     1434.49     1422.58     15.19 o 
   2   3  10      778.41      845.62     10.72 o 
   3   3  10      248.95      239.28      4.07 o 
   4   3  10        2.49        1.01      0.72 o 
   5   3  10      218.01      209.95      7.31 o 
   6   3  10       40.47       39.64      4.18 o 
   7   3  10       48.06       40.84      4.72 o 
   0   4  10      300.65      311.65      6.17 o 
   1   4  10       23.61       28.58      1.01 o 
   2   4  10      695.12      709.27      9.14 o 
   3   4  10       44.99       47.82      1.33 o 
   4   4  10       44.65       41.00      1.28 o 
   5   4  10       28.26       25.65      3.21 o 
   6   4  10       35.39       31.37      3.86 o 
   7   4  10       45.61       41.31      5.49 o 
   0   5  10      210.74      215.17      5.99 o 
   1   5  10      150.18      144.42      3.03 o 
   2   5  10      430.63      440.45      7.29 o 
   3   5  10       58.81       51.25      1.31 o 
   4   5  10      235.91      217.88      4.93 o 
   5   5  10      189.96      191.76      8.55 o 
   6   5  10       30.06       29.64      3.65 o 
   7   5  10      159.94      156.68     11.42 o 
   0   6  10      150.44      164.41      4.90 o 
   1   6  10      345.02      367.99      6.38 o 
   2   6  10      921.62      955.55     17.32 o 
   3   6  10      213.40      215.06      4.97 o 
   4   6  10      346.43      344.64      7.90 o 
   5   6  10       79.20       75.11      5.11 o 
   6   6  10       55.41       56.37      5.11 o 
   7   6  10       41.88       33.31      9.61 o 
   0   7  10        9.91        6.59      1.46 o 
   1   7  10      197.12      206.94      4.26 o 
   2   7  10      152.68      139.45      3.95 o 
   3   7  10       46.38       47.33      2.13 o 
   4   7  10      197.91      211.02      5.52 o 
   5   7  10        4.92        8.77      2.63 o 
   6   7  10       15.51       17.64      4.91 o 
   0   8  10      431.54      447.86     11.30 o 
   1   8  10       28.59       30.70      1.43 o 
   2   8  10      287.54      319.30      7.36 o 
   3   8  10      720.64      775.66     14.97 o 
   4   8  10      414.09      433.42     10.38 o 
   5   8  10       36.80       36.10      3.91 o 
   6   8  10       72.76       88.83      9.42 o 
   0   9  10       29.54       24.53      2.83 o 
   1   9  10      328.34      335.81      6.67 o 
   2   9  10      252.25      271.99      6.82 o 
   3   9  10      161.32      167.31      5.00 o 
   4   9  10      160.83      143.13      5.13 o 
   5   9  10       21.04       18.97      4.01 o 
   6   9  10       23.29       20.09      5.29 o 
   0  10  10       46.69       40.45      3.29 o 
   1  10  10        4.56        3.15      1.05 o 
   2  10  10       94.02       93.94      3.78 o 
   3  10  10      106.64       89.45      3.69 o 
   4  10  10      208.75      229.05      7.14 o 
   5  10  10       64.29       55.67      7.20 o 
   6  10  10       33.55       27.35      6.10 o 
   0  11  10      479.50      524.82     17.11 o 
   1  11  10       68.96       55.47      2.32 o 
   2  11  10        9.30       10.80      1.88 o 
   3  11  10       43.88       37.13      2.45 o 
   4  11  10      174.28      179.34      6.19 o 
   5  11  10       15.88       16.14      5.34 o 
   6  11  10       17.66       24.68      8.96 o 
   0  12  10      498.06      502.82     17.09 o 
   1  12  10      249.37      234.20      6.80 o 
   2  12  10      257.28      246.06      7.93 o 
   3  12  10       30.85       26.14      2.26 o 
   4  12  10      193.39      191.59      7.28 o 
   5  12  10       29.08       24.42      5.60 o 
   0  13  10       74.64       62.22      4.56 o 
   1  13  10       33.99       31.29      2.22 o 
   2  13  10      127.33      137.70      5.41 o 
   3  13  10       43.45       36.59      2.72 o 
   4  13  10       24.89       35.66      3.35 o 
   5  13  10      104.95      104.58     11.10 o 
   0  14  10       26.60       26.26      3.01 o 
   1  14  10       46.78       44.46      3.85 o 
   2  14  10        7.32        5.54      2.12 o 
   3  14  10       34.05       32.84      3.11 o 
   4  14  10        3.11       -1.46      2.51 o 
   0  15  10      259.55      256.50     17.69 o 
   1  15  10        6.29        7.10      2.23 o 
   2  15  10       11.45       10.32      2.34 o 
   3  15  10       93.89       86.24      5.83 o 
   4  15  10       17.94       20.26      3.62 o 
   0  16  10      266.21      295.58     30.70 o 
   1  16  10       26.10       28.52      2.81 o 
   2  16  10       23.27       26.33      3.38 o 
   3  16  10      170.91      161.25      8.32 o 
   4  16  10       45.64       39.94      4.07 o 
   0  17  10      108.31      115.16      8.60 o 
   1  17  10       39.79       41.70      3.61 o 
   2  17  10       21.38       25.54      3.49 o 
   3  17  10      161.32      162.37      8.23 o 
   0  18  10        2.33        4.08      3.81 o 
   1  18  10       57.68       50.67      4.90 o 
   2  18  10       46.01       42.49      5.72 o 
   1   0  11      179.81      187.53      4.48 o 
   2   0  11      133.69      137.37      3.81 o 
   3   0  11     1210.00     1329.91     23.34 o 
   4   0  11      361.35      365.76     10.69 o 
   5   0  11       81.87       84.14      6.14 o 
   6   0  11        1.97        5.10      2.76 o 
   7   0  11        0.07        3.25      5.82 o 
   0   1  11      193.37      210.78      4.58 o 
   1   1  11      451.22      454.06      6.03 o 
   2   1  11      271.47      283.51      4.67 o 
   3   1  11      226.02      219.68      3.77 o 
   4   1  11      124.72      109.04      2.57 o 
   5   1  11       10.26        6.62      2.24 o 
   6   1  11        4.48        2.07      2.69 o 
   7   1  11       30.95       37.30      5.31 o 
   0   2  11      303.30      296.81      5.91 o 
   1   2  11     1950.03     1992.75     21.53 o 
   2   2  11       44.14       61.34      1.53 o 
   3   2  11       73.93       74.96      1.85 o 
   4   2  11       10.01        8.86      0.78 o 
   5   2  11      112.02      121.84      5.40 o 
   6   2  11       57.79       67.29      5.19 o 
   7   2  11       74.35       74.24      7.92 o 
   0   3  11     2857.48     2938.45     41.47 o 
   1   3  11      334.39      338.04      4.92 o 
   2   3  11      487.35      491.19      6.85 o 
   3   3  11      412.05      418.63      6.21 o 
   4   3  11      246.30      225.97      5.03 o 
   5   3  11       17.95       16.62      2.21 o 
   6   3  11       37.68       40.64      4.34 o 
   7   3  11       55.62       51.05      8.25 o 
   0   4  11     2906.55     3006.68     53.49 o 
   1   4  11      351.87      400.48      6.68 o 
   2   4  11       37.14       39.83      1.54 o 
   3   4  11       31.05       28.01      1.28 o 
   4   4  11        8.07        3.96      1.05 o 
   5   4  11      129.95      135.81      7.03 o 
   6   4  11       39.69       34.92      3.99 o 
   7   4  11        1.52       -3.52      3.52 o 
   0   5  11      382.02      356.12      8.74 o 
   1   5  11      220.59      212.48      4.29 o 
   2   5  11      268.28      272.79      5.05 o 
   3   5  11       27.33       29.42      1.60 o 
   4   5  11      374.74      365.62      7.19 o 
   5   5  11      102.15      104.81      6.11 o 
   6   5  11       11.55        7.18      3.15 o 
   7   5  11       16.12       11.41      4.14 o 
   0   6  11      123.09      104.99      3.72 o 
   1   6  11      106.56      104.27      2.63 o 
   2   6  11        8.81        9.39      0.92 o 
   3   6  11      246.29      245.59      5.70 o 
   4   6  11      224.24      217.46      5.91 o 
   5   6  11      110.11      112.26      7.22 o 
   6   6  11        2.48        2.32      3.49 o 
   0   7  11      935.95      937.09     19.18 o 
   1   7  11      170.64      161.27      3.57 o 
   2   7  11       43.99       41.86      2.18 o 
   3   7  11      465.12      464.44      9.75 o 
   4   7  11      215.87      209.68      5.83 o 
   5   7  11      197.82      194.37      9.93 o 
   6   7  11       41.88       39.23      6.10 o 
   0   8  11       22.82       22.67      2.95 o 
   1   8  11      832.88      866.72     13.83 o 
   2   8  11      337.61      338.95      7.78 o 
   3   8  11      138.59      122.43      3.89 o 
   4   8  11       17.20       14.20      1.79 o 
   5   8  11      111.81      123.65      9.14 o 
   6   8  11       65.54       56.03      7.73 o 
   0   9  11      307.35      319.46      9.12 o 
   1   9  11      148.65      131.75      3.47 o 
   2   9  11      631.74      614.82     13.00 o 
   3   9  11      147.68      147.91      4.53 o 
   4   9  11      185.18      177.73      5.58 o 
   5   9  11       77.93       74.07      5.92 o 
   6   9  11       34.45       31.63      5.66 o 
   0  10  11       57.98       59.07      4.03 o 
   1  10  11      142.10      137.53      3.82 o 
   2  10  11      107.51      113.38      3.98 o 
   3  10  11       17.46       17.96      2.12 o 
   4  10  11      122.95      124.75      4.88 o 
   5  10  11       14.62       20.39      5.22 o 
   6  10  11        0.45        5.14      4.89 o 
   0  11  11        2.41        5.47      2.76 o 
   1  11  11      976.58      991.45     19.53 o 
   2  11  11        2.17        2.90      1.83 o 
   3  11  11      113.90      113.53      4.41 o 
   4  11  11        6.60        5.46      2.25 o 
   5  11  11        6.91        3.82      5.42 o 
   0  12  11        0.32        0.25      2.51 o 
   1  12  11      296.02      317.65      8.55 o 
   2  12  11       28.38       19.46      2.21 o 
   3  12  11       25.01       24.20      2.19 o 
   4  12  11      120.28      128.71      5.84 o 
   5  12  11       39.40       54.03     11.06 o 
   0  13  11       64.76       62.35      4.60 o 
   1  13  11        2.87        2.47      2.28 o 
   2  13  11      158.09      156.58      6.03 o 
   3  13  11       37.78       33.87      2.67 o 
   4  13  11       98.63       98.17      5.08 o 
   5  13  11       41.21       44.83      7.03 o 
   0  14  11        1.56       -1.15      2.41 o 
   1  14  11      308.75      318.59     10.09 o 
   2  14  11       31.13       28.48      2.55 o 
   3  14  11       39.35       42.00      3.56 o 
   4  14  11        6.54        3.54      2.77 o 
   0  15  11       79.65       79.55      6.59 o 
   1  15  11       76.35       75.64      4.13 o 
   2  15  11       12.15        9.29      2.27 o 
   3  15  11       13.48       20.63      2.75 o 
   4  15  11       46.30       45.40      3.94 o 
   0  16  11        7.43       13.04      3.65 o 
   1  16  11        3.23        3.02      2.24 o 
   2  16  11      168.91      181.89      8.58 o 
   3  16  11       18.83       13.75      3.28 o 
   0  17  11       36.02       29.83      4.83 o 
   1  17  11       12.79       13.47      2.65 o 
   2  17  11        8.90        9.38      3.30 o 
   3  17  11      143.81      148.77     10.77 o 
   0  18  11       47.36       47.01      9.14 o 
   1  18  11       20.28       20.35      4.28 o 
   2  18  11       46.53       39.72      4.99 o 
   0   0  12      150.70      148.90      5.35 o 
   1   0  12     1750.23     1719.20     29.06 o 
   2   0  12      469.69      489.36      9.87 o 
   3   0  12      152.56      175.51      4.53 o 
   4   0  12        4.85        0.98      1.05 o 
   5   0  12        2.36        5.69      3.04 o 
   6   0  12       72.46       71.45      6.11 o 
   7   0  12       15.97        9.21      6.05 o 
   0   1  12       75.10       82.08      2.54 o 
   1   1  12      618.96      669.94      8.69 o 
   2   1  12       29.59       29.40      1.17 o 
   3   1  12       66.55       59.32      1.58 o 
   4   1  12      175.56      160.10      4.36 o 
   5   1  12       73.81       78.49      4.18 o 
   6   1  12        3.54        3.90      2.67 o 
   7   1  12        3.64       -0.29      3.40 o 
   0   2  12      190.69      211.02      5.10 o 
   1   2  12      627.79      683.27      9.11 o 
   2   2  12       47.56       53.28      1.60 o 
   3   2  12      216.85      214.37      4.30 o 
   4   2  12       85.14       77.84      2.11 o 
   5   2  12       52.77       48.33      3.07 o 
   6   2  12       42.59       40.69      4.41 o 
   7   2  12       21.07       24.84      4.48 o 
   0   3  12     4010.50     4167.87     71.89 o 
   1   3  12      519.46      507.09      8.92 o 
   2   3  12      183.73      192.85      4.37 o 
   3   3  12      139.15      127.75      3.18 o 
   4   3  12      499.57      494.71      9.50 o 
   5   3  12      255.98      254.64     10.65 o 
   6   3  12       28.47       31.79      3.85 o 
   7   3  12      121.08      120.44      9.66 o 
   0   4  12      940.22      948.96     19.64 o 
   1   4  12      340.41      368.62      6.82 o 
   2   4  12      835.42      856.79     13.35 o 
   3   4  12      555.35      552.73      9.72 o 
   4   4  12       87.83       79.10      2.53 o 
   5   4  12       11.69       16.78      4.24 o 
   6   4  12       21.50       18.43      3.56 o 
   7   4  12       47.36       42.42      8.21 o 
   0   5  12       29.13       29.59      1.95 o 
   1   5  12      638.19      620.73     10.37 o 
   2   5  12      102.13      110.50      2.72 o 
   3   5  12      599.63      608.17      9.45 o 
   4   5  12      307.18      324.77      7.03 o 
   5   5  12       71.44       67.60      5.27 o 
   6   5  12       13.44       18.15      3.44 o 
   7   5  12       25.19       14.73      4.63 o 
   0   6  12       78.37       61.21      2.69 o 
   1   6  12       67.80       68.90      2.12 o 
   2   6  12       26.31       22.23      1.15 o 
   3   6  12      444.05      464.54      9.45 o 
   4   6  12       62.79       70.71      3.52 o 
   5   6  12       24.21       23.80      3.41 o 
   6   6  12       12.21       15.02      3.08 o 
   0   7  12       63.21       64.82      4.64 o 
   1   7  12      483.43      470.66      8.28 o 
   2   7  12      275.77      249.71      5.24 o 
   3   7  12      189.91      175.25      4.78 o 
   4   7  12      206.67      198.78      5.71 o 
   5   7  12       17.04       16.92      3.21 o 
   6   7  12        2.70        2.30      5.48 o 
   0   8  12       48.97       51.26      2.63 o 
   1   8  12      176.32      160.74      3.72 o 
   2   8  12      202.19      183.79      5.18 o 
   3   8  12      398.64      404.61      9.54 o 
   4   8  12      112.87      118.02      4.15 o 
   5   8  12      114.97      120.50      7.32 o 
   6   8  12       36.27       42.41      6.40 o 
   0   9  12     1342.22     1443.52     34.32 o 
   1   9  12      171.75      160.88      4.08 o 
   2   9  12      180.72      182.33      5.40 o 
   3   9  12      174.45      180.46      5.45 o 
   4   9  12      115.89      103.20      3.97 o 
   5   9  12       56.58       52.81      5.11 o 
   6   9  12       18.64       17.78      5.90 o 
   0  10  12      246.66      250.83     11.11 o 
   1  10  12       29.81       28.24      1.57 o 
   2  10  12      214.38      207.59      6.10 o 
   3  10  12      111.06      110.86      4.18 o 
   4  10  12       93.47       92.69      4.23 o 
   5  10  12      120.33      134.69     10.99 o 
   6  10  12       10.71        4.82      4.34 o 
   0  11  12     1047.94     1051.77     30.30 o 
   1  11  12      402.59      398.42     10.04 o 
   2  11  12      428.60      455.63     12.13 o 
   3  11  12       42.61       40.93      2.61 o 
   4  11  12      278.81      271.87      8.26 o 
   5  11  12       86.88       81.00      8.29 o 
   0  12  12       29.26       22.65      2.97 o 
   1  12  12       90.10       83.12      4.27 o 
   2  12  12       38.84       30.69      2.45 o 
   3  12  12        5.14        5.83      1.82 o 
   4  12  12      185.34      202.00      7.83 o 
   5  12  12      200.27      202.59     15.36 o 
   0  13  12        0.08       -1.40      2.60 o 
   1  13  12       12.88       12.12      2.03 o 
   2  13  12      103.91       98.36      4.47 o 
   3  13  12       99.79       97.44      4.63 o 
   4  13  12       49.62       50.55      3.63 o 
   5  13  12       23.67       27.29      5.78 o 
   0  14  12       49.47       51.06      4.37 o 
   1  14  12      134.24      137.74      6.77 o 
   2  14  12       28.08       31.20      2.51 o 
   3  14  12       38.24       35.99      3.13 o 
   4  14  12       45.43       44.07      4.18 o 
   0  15  12      344.87      383.35     25.62 o 
   1  15  12       17.17       16.44      2.45 o 
   2  15  12        0.83        0.25      1.50 o 
   3  15  12       62.66       64.11      4.79 o 
   4  15  12       17.11       17.45      3.30 o 
   0  16  12        6.19        8.77      4.01 o 
   1  16  12       28.31       23.99      2.68 o 
   2  16  12       15.48       15.76      3.63 o 
   3  16  12        4.88        6.16      3.00 o 
   0  17  12      233.95      256.42     19.62 o 
   1  17  12        1.55        3.83      2.69 o 
   2  17  12       71.97       69.81      5.32 o 
   3  17  12        6.04        8.46      2.78 o 
   0  18  12       30.98       30.88      6.77 o 
   1  18  12       27.77       25.36      3.96 o 
   2  18  12       12.56       14.37      3.58 o 
   1   0  13     1296.35     1331.04     27.84 o 
   2   0  13      301.87      311.64      8.52 o 
   3   0  13      594.78      541.98     14.25 o 
   4   0  13      170.42      168.37      6.03 o 
   5   0  13       22.56       25.86      3.90 o 
   6   0  13        0.72        6.54      5.17 o 
   7   0  13       10.10       -1.42      5.88 o 
   0   1  13      639.11      665.73     13.73 o 
   1   1  13     1138.84     1146.24     17.26 o 
   2   1  13      308.47      291.73      5.87 o 
   3   1  13      143.26      137.12      3.32 o 
   4   1  13      116.76      113.04      3.24 o 
   5   1  13       91.08       96.74      4.88 o 
   6   1  13        7.48        8.04      2.64 o 
   7   1  13       40.30       37.16      5.21 o 
   0   2  13       99.76       92.78      3.70 o 
   1   2  13       45.63       52.90      1.99 o 
   2   2  13      493.42      503.81      9.08 o 
   3   2  13      187.99      189.29      4.18 o 
   4   2  13       91.94       92.89      2.84 o 
   5   2  13        5.51        4.73      1.88 o 
   6   2  13       11.77       14.85      3.19 o 
   7   2  13       14.04       19.40      7.49 o 
   0   3  13      789.47      786.01     17.27 o 
   1   3  13      216.02      193.50      4.34 o 
   2   3  13      360.44      371.88      7.46 o 
   3   3  13      124.75      116.74      3.00 o 
   4   3  13      246.44      238.45      5.72 o 
   5   3  13       41.97       35.39      3.63 o 
   6   3  13       22.75       26.02      4.42 o 
   7   3  13       29.41       33.22     12.71 o 
   0   4  13      519.89      496.08     11.64 o 
   1   4  13      454.33      470.00      8.18 o 
   2   4  13      224.23      219.28      4.61 o 
   3   4  13      392.39      395.49      7.66 o 
   4   4  13      201.90      204.37      4.82 o 
   5   4  13       98.80       99.57      6.10 o 
   6   4  13      132.68      142.49      8.17 o 
   7   4  13       24.87       27.97      6.95 o 
   0   5  13      336.81      361.93      9.03 o 
   1   5  13      365.22      356.01      6.70 o 
   2   5  13      193.10      197.39      4.04 o 
   3   5  13     1213.50     1163.01     17.85 o 
   4   5  13      201.45      192.98      5.56 o 
   5   5  13       50.97       44.80      4.12 o 
   6   5  13      171.01      179.50     10.08 o 
   0   6  13     1090.14     1201.41     24.73 o 
   1   6  13      478.53      456.73      7.99 o 
   2   6  13      294.65      282.88      5.21 o 
   3   6  13      421.60      387.63      8.68 o 
   4   6  13      333.83      363.65      9.83 o 
   5   6  13      155.65      161.10      8.49 o 
   6   6  13       24.79       24.82      3.64 o 
   0   7  13        0.12        1.21      1.34 o 
   1   7  13      451.14      425.53      7.72 o 
   2   7  13      209.83      199.64      4.26 o 
   3   7  13      404.48      408.67      9.23 o 
   4   7  13       60.67       56.76      2.63 o 
   5   7  13        8.56        6.51      2.81 o 
   6   7  13       34.50       40.45      8.36 o 
   0   8  13        5.47        4.30      1.99 o 
   1   8  13      374.27      378.04      7.32 o 
   2   8  13      181.16      185.91      5.21 o 
   3   8  13      235.62      225.58      6.12 o 
   4   8  13        0.85        0.99      1.54 o 
   5   8  13       30.57       32.91      3.92 o 
   6   8  13       17.60       14.85      5.03 o 
   0   9  13      299.08      303.79     10.19 o 
   1   9  13      266.36      253.87      5.79 o 
   2   9  13       37.40       37.03      2.34 o 
   3   9  13      198.08      198.21      6.19 o 
   4   9  13      191.46      185.73      6.14 o 
   5   9  13      117.80      108.57      8.64 o 
   6   9  13        3.89        1.96      4.63 o 
   0  10  13       27.79       26.45      2.74 o 
   1  10  13      127.15      122.11      3.59 o 
   2  10  13       49.95       44.64      2.62 o 
   3  10  13       10.40        8.28      1.83 o 
   4  10  13      264.70      267.12      7.96 o 
   5  10  13       29.01       26.92      5.40 o 
   6  10  13        2.46        7.65      5.50 o 
   0  11  13       22.25       17.72      2.68 o 
   1  11  13      133.79      142.11      5.23 o 
   2  11  13       93.68       85.77      3.64 o 
   3  11  13       52.83       51.50      3.07 o 
   4  11  13       83.55       83.39      3.97 o 
   5  11  13        8.91        6.70      4.70 o 
   0  12  13        9.29        4.81      2.58 o 
   1  12  13       49.00       43.22      2.54 o 
   2  12  13      182.47      185.55      6.50 o 
   3  12  13      114.69      108.32      4.77 o 
   4  12  13       68.88       68.89      4.02 o 
   5  12  13      127.50       99.87     18.95 o 
   0  13  13       18.21       21.47      2.87 o 
   1  13  13       40.86       39.28      2.86 o 
   2  13  13       88.01       88.99      4.35 o 
   3  13  13       58.51       60.52      3.66 o 
   4  13  13       11.01        6.87      2.44 o 
   5  13  13      100.48       56.14     10.95 o 
   0  14  13      175.60      177.29      8.87 o 
   1  14  13        4.35        4.90      2.02 o 
   2  14  13        5.05        4.62      2.29 o 
   3  14  13       65.65       78.82      4.57 o 
   4  14  13       98.33       99.55      5.41 o 
   0  15  13        2.06        1.90      4.32 o 
   1  15  13        7.73        7.80      2.24 o 
   2  15  13      126.48      134.43      5.93 o 
   3  15  13       58.81       61.86      4.07 o 
   4  15  13       27.79       22.19      3.20 o 
   0  16  13       81.41       89.17      8.71 o 
   1  16  13       46.18       45.18      3.78 o 
   2  16  13       38.03       34.34      3.09 o 
   3  16  13       20.72       22.92      3.18 o 
   0  17  13       74.21       75.93      9.29 o 
   1  17  13       75.87       89.89      6.33 o 
   2  17  13        0.91        3.42      2.70 o 
   0  18  13       46.34       53.69      7.28 o 
   1  18  13        9.76        8.42      3.54 o 
   0   0  14      496.37      514.82     21.62 o 
   1   0  14      313.09      310.11      8.67 o 
   2   0  14       27.75       23.50      2.25 o 
   3   0  14      767.44      757.10     18.69 o 
   4   0  14        6.67        8.15      1.70 o 
   5   0  14       23.62       27.06      3.70 o 
   6   0  14        2.83        1.13      5.10 o 
   7   0  14       68.52       58.39      9.38 o 
   0   1  14        2.20        4.61      1.69 o 
   1   1  14       96.53       93.28      2.93 o 
   2   1  14      483.48      495.63      9.06 o 
   3   1  14       54.69       48.54      1.97 o 
   4   1  14       65.96       63.49      2.35 o 
   5   1  14      119.70      115.51      5.11 o 
   6   1  14        0.95        1.24      2.74 o 
   7   1  14       54.91       54.56      6.43 o 
   0   2  14     1813.74     1865.92     36.81 o 
   1   2  14      264.51      258.83      5.77 o 
   2   2  14        1.23       -0.60      1.26 o 
   3   2  14      165.45      162.94      3.88 o 
   4   2  14      823.77      822.37     14.83 o 
   5   2  14       64.35       65.23      4.64 o 
   6   2  14        2.79        1.40      2.93 o 
   7   2  14       13.45        7.39      3.94 o 
   0   3  14      279.99      281.66      7.68 o 
   1   3  14      271.77      254.64      5.81 o 
   2   3  14       18.53       17.54      1.33 o 
   3   3  14      151.48      132.17      3.41 o 
   4   3  14      570.36      548.80     10.84 o 
   5   3  14      234.94      249.86     11.20 o 
   6   3  14       56.88       58.28      4.90 o 
   7   3  14       57.18       58.76      6.56 o 
   0   4  14      663.94      660.35     14.92 o 
   1   4  14      293.91      296.22      5.91 o 
   2   4  14      113.57      109.61      2.88 o 
   3   4  14       69.62       68.29      2.16 o 
   4   4  14      107.49       99.83      3.17 o 
   5   4  14      103.44      111.58      6.51 o 
   6   4  14       43.25       58.83      5.05 o 
   0   5  14      210.42      213.49      6.15 o 
   1   5  14       85.00       81.42      2.42 o 
   2   5  14       90.01       81.37      2.42 o 
   3   5  14      638.17      643.10     10.59 o 
   4   5  14      411.68      423.07     10.06 o 
   5   5  14       12.10       11.15      3.25 o 
   6   5  14       27.82       21.44      4.13 o 
   0   6  14      229.78      242.80      7.52 o 
   1   6  14      452.28      432.11      7.74 o 
   2   6  14       47.77       45.36      2.02 o 
   3   6  14      520.92      523.11      8.53 o 
   4   6  14      126.79      129.26      4.73 o 
   5   6  14       15.72       11.70      3.27 o 
   6   6  14       89.52       94.75      7.07 o 
   0   7  14      166.59      170.53      6.14 o 
   1   7  14      153.19      148.20      3.68 o 
   2   7  14      374.58      371.30      7.33 o 
   3   7  14      375.68      384.20      9.10 o 
   4   7  14       48.57       47.05      2.52 o 
   5   7  14       54.93       48.42      4.73 o 
   6   7  14       19.16       11.41      3.93 o 
   0   8  14      226.34      233.57      8.16 o 
   1   8  14      512.81      523.48      9.44 o 
   2   8  14      271.30      268.08      8.68 o 
   3   8  14       99.61      102.17      3.68 o 
   4   8  14       10.23       14.20      1.82 o 
   5   8  14       25.27       30.48      4.49 o 
   6   8  14        0.55        3.58      4.32 o 
   0   9  14      657.29      665.33     19.19 o 
   1   9  14      156.51      149.85      3.99 o 
   2   9  14       42.68       39.63      2.53 o 
   3   9  14        1.70        1.05      1.64 o 
   4   9  14        6.86        8.40      1.83 o 
   5   9  14       44.47       37.51      4.54 o 
   6   9  14        1.48        4.55      4.60 o 
   0  10  14      106.30       82.40      4.96 o 
   1  10  14      126.83      125.99      4.25 o 
   2  10  14      208.85      211.19      6.68 o 
   3  10  14       64.22       60.72      2.96 o 
   4  10  14      105.14      104.74      4.54 o 
   5  10  14      117.22      117.40     11.56 o 
   0  11  14      126.33      125.17      6.71 o 
   1  11  14      269.27      275.00      7.73 o 
   2  11  14        3.50        2.07      2.05 o 
   3  11  14       52.19       50.15      2.91 o 
   4  11  14        6.88        8.47      1.95 o 
   5  11  14       98.07       90.84      9.59 o 
   0  12  14        7.84        7.36      2.74 o 
   1  12  14       68.23       62.03      2.97 o 
   2  12  14       74.97       70.14      3.64 o 
   3  12  14      159.50      165.40      6.61 o 
   4  12  14       22.03       18.76      2.41 o 
   5  12  14       72.71       57.58      8.05 o 
   0  13  14       33.04       30.34      3.38 o 
   1  13  14       38.50       29.40      2.62 o 
   2  13  14       65.62       71.82      3.83 o 
   3  13  14        1.06        1.29      2.11 o 
   4  13  14       48.01       51.10      3.73 o 
   0  14  14        1.26        2.04      2.61 o 
   1  14  14       18.22       19.02      2.32 o 
   2  14  14        0.56       -1.01      2.35 o 
   3  14  14       53.71       54.16      3.31 o 
   4  14  14       46.20       45.86      3.59 o 
   0  15  14        4.09        8.52      3.65 o 
   1  15  14       25.06       26.70      2.74 o 
   2  15  14      120.75      124.54      6.32 o 
   3  15  14       20.64       20.42      2.88 o 
   4  15  14       12.85        8.87      2.75 o 
   0  16  14       25.87       30.51      4.52 o 
   1  16  14      122.87      120.89      8.51 o 
   2  16  14       49.71       45.68      3.89 o 
   3  16  14        8.70        5.15      2.72 o 
   0  17  14        0.49        4.04      4.02 o 
   1  17  14      137.99      138.44     10.10 o 
   2  17  14       59.61       63.97      5.83 o 
   0  18  14       61.89       64.33     16.67 o 
   1  18  14       12.49        4.17      6.40 o 
   1   0  15      331.34      384.82     11.45 o 
   2   0  15      133.62      126.21      5.11 o 
   3   0  15      185.45      178.03      6.32 o 
   4   0  15      112.73       82.88      4.20 o 
   5   0  15       95.20       86.68      6.37 o 
   6   0  15       62.10       71.42      9.78 o 
   7   0  15       85.43       84.93     12.45 o 
   0   1  15      568.13      584.31     16.86 o 
   1   1  15      381.71      368.04      8.06 o 
   2   1  15      150.16      150.85      4.15 o 
   3   1  15       86.35       92.81      2.87 o 
   4   1  15       56.47       43.73      1.99 o 
   5   1  15       23.58       29.64      3.08 o 
   6   1  15      112.43      115.57      6.76 o 
   7   1  15       88.82       81.20     10.96 o 
   0   2  15     1009.59      944.50     24.33 o 
   1   2  15     1011.46      997.90     16.56 o 
   2   2  15      687.38      652.53     11.49 o 
   3   2  15        1.04        0.92      1.10 o 
   4   2  15      573.48      558.48     11.00 o 
   5   2  15       39.08       38.27      4.38 o 
   6   2  15       54.96       53.37      4.91 o 
   7   2  15        2.90        0.50      3.73 o 
   0   3  15      322.28      335.63     11.80 o 
   1   3  15      376.27      378.06      7.87 o 
   2   3  15      134.19      140.85      3.58 o 
   3   3  15      374.37      347.08      7.14 o 
   4   3  15      206.22      218.83      5.52 o 
   5   3  15       17.18       16.05      3.22 o 
   6   3  15       53.27       49.75      4.92 o 
   0   4  15      164.15      177.78      6.46 o 
   1   4  15      522.14      489.55      8.79 o 
   2   4  15      239.97      235.91      6.07 o 
   3   4  15      428.42      407.45      8.09 o 
   4   4  15       61.45       51.87      2.24 o 
   5   4  15       52.09       53.36      5.23 o 
   6   4  15        4.65        3.36      3.08 o 
   0   5  15       82.49       80.60      3.80 o 
   1   5  15      642.36      650.84     10.81 o 
   2   5  15      101.02       99.86      2.64 o 
   3   5  15      180.97      171.09      4.17 o 
   4   5  15      296.39      294.39      7.82 o 
   5   5  15       23.37       27.31      3.49 o 
   6   5  15        7.21        7.54      3.22 o 
   0   6  15       24.46       21.65      2.29 o 
   1   6  15       76.48       76.13      2.33 o 
   2   6  15      451.21      432.00      7.87 o 
   3   6  15      101.10       91.60      2.74 o 
   4   6  15      481.57      489.36     11.77 o 
   5   6  15       58.04       49.69      5.57 o 
   6   6  15      197.07      199.70     10.59 o 
   0   7  15        0.27       -1.55      2.13 o 
   1   7  15        7.27        3.45      1.06 o 
   2   7  15      405.59      407.65      9.44 o 
   3   7  15       72.77       76.50      2.98 o 
   4   7  15       16.53       15.18      2.03 o 
   5   7  15       51.41       56.46      5.44 o 
   6   7  15       27.48       28.22      5.21 o 
   0   8  15      223.64      207.05      7.47 o 
   1   8  15      153.45      162.81      3.99 o 
   2   8  15      956.54      963.84     16.71 o 
   3   8  15      199.93      194.60      6.01 o 
   4   8  15       20.70       20.74      1.98 o 
   5   8  15       93.19       93.00      7.14 o 
   6   8  15        3.44       18.82      6.07 o 
   0   9  15       59.06       54.19      3.47 o 
   1   9  15      815.91      799.24     14.00 o 
   2   9  15      263.29      263.84      7.47 o 
   3   9  15       10.89        9.47      1.80 o 
   4   9  15       84.95       79.97      3.68 o 
   5   9  15       16.37       18.96      3.50 o 
   6   9  15        3.84       11.12      5.78 o 
   0  10  15       26.27       37.11      3.09 o 
   1  10  15       38.94       32.01      2.25 o 
   2  10  15       97.70       92.45      3.95 o 
   3  10  15       99.50       97.22      3.99 o 
   4  10  15       25.76       24.38      2.35 o 
   5  10  15       17.42        4.72      7.19 o 
   0  11  15        9.20       14.73      2.39 o 
   1  11  15       16.35       17.87      1.79 o 
   2  11  15       96.00       90.23      3.96 o 
   3  11  15      107.03      114.57      5.34 o 
   4  11  15       22.96       21.61      2.49 o 
   5  11  15        5.72        0.41      4.69 o 
   0  12  15       83.05       74.06      5.00 o 
   1  12  15       23.93       16.00      2.30 o 
   2  12  15        8.97        6.17      2.21 o 
   3  12  15       96.72       90.11      4.33 o 
   4  12  15       74.70       72.16      3.98 o 
   5  12  15        0.65        2.61      4.67 o 
   0  13  15      451.67      487.95     18.90 o 
   1  13  15       18.80       16.77      2.38 o 
   2  13  15       29.15       34.53      2.74 o 
   3  13  15       12.11       12.28      2.21 o 
   4  13  15        0.54       -2.07      2.07 o 
   0  14  15        8.77        7.70      3.33 o 
   1  14  15      129.84      146.60      7.39 o 
   2  14  15      106.91      104.95      5.03 o 
   3  14  15       37.17       38.71      3.23 o 
   4  14  15       38.21       38.20      3.31 o 
   0  15  15      108.29      111.07      7.91 o 
   1  15  15       17.17       16.97      2.53 o 
   2  15  15       75.58       66.88      4.09 o 
   3  15  15        6.04        3.55      2.13 o 
   0  16  15        3.76        3.23      3.47 o 
   1  16  15       33.11       38.22      3.48 o 
   2  16  15       12.68       11.08      2.83 o 
   3  16  15       54.79       46.69      4.67 o 
   0  17  15      213.07      214.22     13.93 o 
   1  17  15        5.77        4.79      2.90 o 
   2  17  15       29.06       30.04      4.41 o 
   0  18  15        1.51        5.59      5.77 o 
   0   0  16      106.91      108.94      7.42 o 
   1   0  16       13.84       15.16      2.19 o 
   2   0  16      617.77      633.66     16.93 o 
   3   0  16     1158.52     1083.76     25.88 o 
   4   0  16        6.71        7.10      1.90 o 
   5   0  16        1.94        0.54      2.50 o 
   6   0  16      121.33      129.16     15.20 o 
   0   1  16      892.35      913.15     24.18 o 
   1   1  16      675.28      661.59     12.74 o 
   2   1  16       44.93       50.44      2.24 o 
   3   1  16      663.61      606.52     11.86 o 
   4   1  16       78.52       72.13      2.77 o 
   5   1  16      194.54      186.60      7.67 o 
   6   1  16       51.51       55.17      8.53 o 
   0   2  16       16.86       20.42      2.35 o 
   1   2  16      545.48      538.50     10.71 o 
   2   2  16      568.57      547.34     10.71 o 
   3   2  16      101.05       82.68      2.79 o 
   4   2  16      198.54      189.60      4.95 o 
   5   2  16        0.96       -2.06      2.92 o 
   6   2  16       37.02       29.38      3.55 o 
   0   3  16       21.61       26.52      2.51 o 
   1   3  16      691.85      650.23     11.63 o 
   2   3  16      365.22      334.35      6.86 o 
   3   3  16      427.85      416.01      8.38 o 
   4   3  16       63.95       53.19      2.31 o 
   5   3  16      143.74      155.91     10.62 o 
   6   3  16       36.76       42.16      4.23 o 
   0   4  16       41.27       47.29      3.04 o 
   1   4  16      452.95      447.75      8.42 o 
   2   4  16      546.78      553.41     10.72 o 
   3   4  16       45.40       42.84      1.77 o 
   4   4  16       66.64       63.79      2.51 o 
   5   4  16       30.52       24.38      4.12 o 
   6   4  16       48.29       50.34      5.01 o 
   0   5  16        5.89        7.50      2.11 o 
   1   5  16      385.98      391.59      7.34 o 
   2   5  16      294.94      297.93      5.95 o 
   3   5  16      166.84      171.19      4.48 o 
   4   5  16       26.44       21.70      2.03 o 
   5   5  16        7.89        3.37      3.15 o 
   6   5  16      104.21      105.38      7.55 o 
   0   6  16      179.36      161.66      6.08 o 
   1   6  16        4.56        1.98      1.08 o 
   2   6  16      135.91      123.75      3.30 o 
   3   6  16       22.35       22.44      1.52 o 
   4   6  16        1.24        2.51      1.70 o 
   5   6  16       31.10       21.36      3.68 o 
   6   6  16       61.39       60.71      5.57 o 
   0   7  16      259.94      257.53      9.14 o 
   1   7  16       56.46       53.58      2.09 o 
   2   7  16      161.02      148.52      3.81 o 
   3   7  16      545.91      549.44     12.62 o 
   4   7  16       32.27       35.35      2.58 o 
   5   7  16        8.74       -1.23      4.03 o 
   6   7  16       19.09       18.56      3.45 o 
   0   8  16      196.85      181.00      6.88 o 
   1   8  16      209.86      196.08      4.93 o 
   2   8  16      846.61      870.21     15.99 o 
   3   8  16       32.22       29.09      2.20 o 
   4   8  16       30.90       26.81      2.25 o 
   5   8  16       52.57       43.69      4.90 o 
   6   8  16       60.72       58.83      7.70 o 
   0   9  16       36.53       42.83      3.25 o 
   1   9  16      304.29      317.77      7.62 o 
   2   9  16      366.15      381.06      9.73 o 
   3   9  16      136.74      141.09      4.97 o 
   4   9  16        0.51       -1.49      1.89 o 
   5   9  16       48.45       51.41      5.42 o 
   6   9  16       12.18        5.18      5.46 o 
   0  10  16        0.53       -0.19      2.09 o 
   1  10  16        1.69        0.75      1.47 o 
   2  10  16       68.73       63.10      3.22 o 
   3  10  16      147.10      149.93      5.46 o 
   4  10  16       61.37       57.80      3.36 o 
   5  10  16       76.91       71.54      8.06 o 
   0  11  16      215.56      232.06      9.84 o 
   1  11  16      247.71      236.62      6.92 o 
   2  11  16      177.62      175.90      6.33 o 
   3  11  16        5.93        3.57      1.84 o 
   4  11  16       98.92      103.76      4.48 o 
   5  11  16       54.77       51.23      7.13 o 
   0  12  16        3.17        3.79      2.50 o 
   1  12  16       60.14       62.10      3.84 o 
   2  12  16      133.15      135.48      5.54 o 
   3  12  16       19.57       16.70      3.15 o 
   4  12  16        9.13        9.86      2.18 o 
   5  12  16       48.87       43.89      7.85 o 
   0  13  16      196.61      205.84     11.99 o 
   1  13  16       72.20       71.69      3.95 o 
   2  13  16       20.36       18.98      2.36 o 
   3  13  16       23.64       24.37      2.60 o 
   4  13  16       15.10       12.12      2.76 o 
   0  14  16      326.34      364.48     18.63 o 
   1  14  16       29.93       34.03      3.62 o 
   2  14  16       42.40       43.49      3.25 o 
   3  14  16       17.13       15.12      2.39 o 
   4  14  16       32.36       29.92      3.02 o 
   0  15  16       99.20       94.68      7.77 o 
   1  15  16      135.20      141.12      6.16 o 
   2  15  16        2.27        1.69      2.47 o 
   3  15  16        2.45        1.90      2.33 o 
   0  16  16       23.24       15.74      3.94 o 
   1  16  16       71.74       77.26      5.83 o 
   2  16  16       25.13       24.40      3.23 o 
   3  16  16        2.25        2.64      3.05 o 
   0  17  16        2.11        0.32      3.73 o 
   1  17  16        0.15       -0.46      2.60 o 
   2  17  16       31.90       35.41      3.99 o 
   1   0  17      825.52      830.90     21.88 o 
   2   0  17      718.66      668.00     18.20 o 
   3   0  17       93.36       73.64      3.63 o 
   4   0  17       99.47       74.69      4.11 o 
   5   0  17       15.17       14.24      3.37 o 
   6   0  17       37.29       34.39      7.52 o 
   0   1  17       43.94       54.96      3.34 o 
   1   1  17      608.49      598.45     12.01 o 
   2   1  17      292.46      300.75      6.78 o 
   3   1  17      191.46      185.51      4.83 o 
   4   1  17      440.37      408.84      9.14 o 
   5   1  17      115.95      112.97      5.52 o 
   6   1  17       37.49       28.32      7.20 o 
   0   2  17      804.63      797.04     21.70 o 
   1   2  17      154.29      157.09      4.49 o 
   2   2  17      331.06      305.74      6.94 o 
   3   2  17      319.48      312.83      7.24 o 
   4   2  17       60.89       57.82      2.44 o 
   5   2  17       68.72       71.76      5.51 o 
   6   2  17        2.99        4.25      2.84 o 
   0   3  17       97.96       81.04      4.09 o 
   1   3  17      403.45      397.81      8.51 o 
   2   3  17       92.96       92.54      2.99 o 
   3   3  17      304.16      271.96      6.49 o 
   4   3  17       92.44       92.26      3.31 o 
   5   3  17       17.68       17.93      3.31 o 
   6   3  17       31.79       31.61      4.03 o 
   0   4  17        0.27        0.37      2.12 o 
   1   4  17      450.97      432.67     10.42 o 
   2   4  17       26.42       25.92      1.56 o 
   3   4  17       27.23       28.29      1.78 o 
   4   4  17       78.80       71.81      3.18 o 
   5   4  17        0.92       -1.94      2.77 o 
   6   4  17       29.22       28.05      3.70 o 
   0   5  17      131.70      133.02      5.30 o 
   1   5  17      184.20      175.24      4.43 o 
   2   5  17      244.87      226.73      5.24 o 
   3   5  17       25.91       24.47      1.67 o 
   4   5  17      293.05      310.18      8.60 o 
   5   5  17      108.34       99.52      6.69 o 
   6   5  17       71.25       74.51      5.76 o 
   0   6  17      513.81      491.97     13.70 o 
   1   6  17      303.57      296.62      6.04 o 
   2   6  17      420.88      384.00      8.13 o 
   3   6  17      179.41      193.23      5.16 o 
   4   6  17       24.65       21.21      2.11 o 
   5   6  17       12.33       11.23      3.15 o 
   6   6  17       12.12       14.17      3.70 o 
   0   7  17      114.37      110.82      4.74 o 
   1   7  17      151.20      149.72      5.02 o 
   2   7  17      301.28      282.16      6.65 o 
   3   7  17       25.61       21.31      2.03 o 
   4   7  17      233.21      240.20      7.48 o 
   5   7  17       44.75       44.23      4.68 o 
   6   7  17       25.65       25.56      4.37 o 
   0   8  17        2.79        3.55      2.08 o 
   1   8  17      396.49      391.00      8.60 o 
   2   8  17        4.16        3.83      1.35 o 
   3   8  17       12.45       11.83      1.89 o 
   4   8  17       13.24       10.38      2.14 o 
   5   8  17       24.32       24.73      3.92 o 
   6   8  17       73.14       60.56     10.61 o 
   0   9  17       26.37       32.41      4.22 o 
   1   9  17       39.09       44.96      2.17 o 
   2   9  17      251.50      249.33      7.30 o 
   3   9  17       44.58       46.72      2.78 o 
   4   9  17      122.09      126.21      4.99 o 
   5   9  17       44.23       44.52      5.41 o 
   0  10  17       12.87       15.56      2.49 o 
   1  10  17       34.20       36.70      2.52 o 
   2  10  17       27.26       26.18      2.19 o 
   3  10  17      159.48      162.84      5.68 o 
   4  10  17        0.99        2.19      1.80 o 
   5  10  17       30.26       26.98      5.20 o 
   0  11  17        0.01        0.94      2.05 o 
   1  11  17       12.30        7.26      1.74 o 
   2  11  17       30.61       34.68      2.55 o 
   3  11  17       17.35       20.37      2.25 o 
   4  11  17       28.10       28.52      2.51 o 
   5  11  17        1.81        1.59      4.43 o 
   0  12  17       71.16       63.06      4.84 o 
   1  12  17      116.96      130.26      5.52 o 
   2  12  17      229.41      255.73      8.62 o 
   3  12  17        4.23        3.77      1.96 o 
   4  12  17        7.92        9.15      2.16 o 
   0  13  17       35.95       34.98      3.74 o 
   1  13  17       48.31       45.34      3.16 o 
   2  13  17       65.98       61.38      3.80 o 
   3  13  17       45.37       43.35      3.41 o 
   4  13  17       35.92       32.45      3.32 o 
   0  14  17       17.10       15.98      3.61 o 
   1  14  17      139.27      147.76      6.48 o 
   2  14  17       31.42       24.66      2.68 o 
   3  14  17       12.13       13.05      2.56 o 
   4  14  17        4.49        2.85      2.41 o 
   0  15  17       11.67        7.88      3.37 o 
   1  15  17        1.95        2.46      2.42 o 
   2  15  17        3.47        0.77      2.46 o 
   3  15  17       44.05       46.08      4.08 o 
   0  16  17       37.38       39.22      9.82 o 
   1  16  17       72.01       65.50      4.56 o 
   2  16  17       16.95       20.46      3.00 o 
   0  17  17        0.07       -0.67      4.26 o 
   1  17  17       44.57       39.99      3.88 o 
   0   0  18      666.45      721.97     28.33 o 
   1   0  18      279.35      294.26      9.87 o 
   2   0  18      508.41      489.38     14.51 o 
   3   0  18        3.31       -0.85      2.05 o 
   4   0  18      139.61      125.34      5.58 o 
   5   0  18       85.86       82.18      6.53 o 
   6   0  18       15.16       15.25      6.21 o 
   0   1  18      267.01      277.66      9.50 o 
   1   1  18      266.17      252.33      6.34 o 
   2   1  18      170.92      174.74      4.80 o 
   3   1  18       43.63       44.32      2.69 o 
   4   1  18       35.89       41.03      2.22 o 
   5   1  18      166.62      167.04      7.61 o 
   6   1  18       24.71       17.24      4.91 o 
   0   2  18      134.40      141.30      6.00 o 
   1   2  18      246.35      249.10      6.08 o 
   2   2  18      112.85      106.70      3.43 o 
   3   2  18      601.47      566.80     11.48 o 
   4   2  18      121.33      117.01      3.86 o 
   5   2  18       35.55       28.73      3.75 o 
   6   2  18       34.65       31.88      5.39 o 
   0   3  18       73.76       68.40      3.96 o 
   1   3  18      292.79      303.20      6.98 o 
   2   3  18      284.12      283.97      6.50 o 
   3   3  18       98.43       90.15      3.18 o 
   4   3  18       51.78       50.24      2.50 o 
   5   3  18       30.39       32.18      4.35 o 
   6   3  18        3.82       -1.11      3.11 o 
   0   4  18      473.24      487.28     14.46 o 
   1   4  18       37.26       35.66      2.00 o 
   2   4  18     1098.01     1100.97     19.26 o 
   3   4  18       52.79       55.33      2.32 o 
   4   4  18      235.52      227.59      6.69 o 
   5   4  18       16.96       14.72      3.44 o 
   6   4  18       18.53       18.59      3.93 o 
   0   5  18      157.98      155.98      6.39 o 
   1   5  18      160.41      154.50      4.11 o 
   2   5  18      294.55      278.78      6.79 o 
   3   5  18      160.57      157.60      4.32 o 
   4   5  18       74.86       71.89      3.32 o 
   5   5  18      114.68      118.73      7.39 o 
   6   5  18       21.05       19.68      3.75 o 
   0   6  18       10.02        4.35      1.97 o 
   1   6  18      135.09      142.35      3.95 o 
   2   6  18      463.32      445.24      9.22 o 
   3   6  18      103.82       93.81      3.87 o 
   4   6  18       23.90       21.91      2.08 o 
   5   6  18      147.61      158.74      9.61 o 
   6   6  18       81.47       87.03      7.75 o 
   0   7  18       30.10       28.53      2.60 o 
   1   7  18      310.52      329.12      7.25 o 
   2   7  18      199.42      191.10      4.96 o 
   3   7  18        4.99        3.21      1.66 o 
   4   7  18       41.06       39.83      2.70 o 
   5   7  18      121.92      130.00      9.01 o 
   6   7  18       38.34       30.12      4.39 o 
   0   8  18      381.89      422.32     13.38 o 
   1   8  18       26.06       16.76      1.64 o 
   2   8  18       93.28       80.69      2.96 o 
   3   8  18      117.07      113.50      4.39 o 
   4   8  18       14.37       13.05      2.18 o 
   5   8  18       28.95       33.43      4.77 o 
   0   9  18       23.53       20.92      4.08 o 
   1   9  18       82.19       70.04      2.99 o 
   2   9  18       86.66       88.22      5.45 o 
   3   9  18       20.34       19.74      2.21 o 
   4   9  18       31.48       31.82      2.80 o 
   5   9  18       17.23       15.76      7.04 o 
   0  10  18      256.82      260.65     10.64 o 
   1  10  18       33.72       33.19      2.18 o 
   2  10  18       11.41        8.80      1.91 o 
   3  10  18       17.63       20.72      2.29 o 
   4  10  18       45.24       40.39      2.85 o 
   5  10  18        6.06        3.47      5.04 o 
   0  11  18      258.49      254.82     10.93 o 
   1  11  18       40.96       39.70      2.86 o 
   2  11  18       43.21       39.04      2.89 o 
   3  11  18       23.11       23.30      2.49 o 
   4  11  18       77.70       80.95      4.30 o 
   5  11  18       10.21        0.32      6.05 o 
   0  12  18        0.15        0.23      2.66 o 
   1  12  18       30.40       25.98      2.48 o 
   2  12  18       40.41       44.07      3.15 o 
   3  12  18       15.88       19.26      2.34 o 
   4  12  18        1.50        3.05      2.26 o 
   0  13  18        5.13        6.13      2.65 o 
   1  13  18        1.82       -0.02      2.41 o 
   2  13  18       16.96       22.23      2.62 o 
   3  13  18       29.97       25.40      2.97 o 
   4  13  18       13.98       14.08      2.43 o 
   0  14  18       89.09       89.17      7.04 o 
   1  14  18      100.81      104.78      5.25 o 
   2  14  18      134.82      141.19      6.33 o 
   3  14  18       33.94       32.95      2.87 o 
   0  15  18        6.37        6.69      3.68 o 
   1  15  18        5.01       -0.29      2.49 o 
   2  15  18        3.10       -0.85      1.96 o 
   3  15  18       17.51       13.20      3.04 o 
   0  16  18        3.10        2.36      3.54 o 
   1  16  18        5.93        2.11      2.50 o 
   2  16  18       35.81       29.25      3.56 o 
   0  17  18        5.11       -0.01      5.62 o 
   1  17  18       41.12       31.69      6.09 o 
   1   0  19      751.76      715.37     20.20 o 
   2   0  19      139.61      126.49      5.36 o 
   3   0  19       15.56       16.25      3.06 o 
   4   0  19        6.74        5.43      2.14 o 
   5   0  19       34.17       34.51     13.86 o 
   6   0  19       83.95      114.09     13.54 o 
   0   1  19      582.69      577.41     16.97 o 
   1   1  19      123.81      124.26      3.95 o 
   2   1  19       12.92       13.77      1.56 o 
   3   1  19       30.61       25.49      1.73 o 
   4   1  19       45.63       45.37      2.38 o 
   5   1  19      102.68       93.98      6.11 o 
   6   1  19       54.84       60.19      7.54 o 
   0   2  19      131.14      134.75      5.97 o 
   1   2  19      576.91      527.11     10.95 o 
   2   2  19      381.60      390.71      8.49 o 
   3   2  19      784.44      774.18     15.10 o 
   4   2  19        6.99        8.73      1.55 o 
   5   2  19       74.95       78.98      8.12 o 
   6   2  19       31.18       25.12      4.83 o 
   0   3  19       22.39       24.06      2.60 o 
   1   3  19      237.74      232.05      5.94 o 
   2   3  19      288.55      270.50      6.53 o 
   3   3  19      253.16      277.12      6.94 o 
   4   3  19       41.41       33.47      1.97 o 
   5   3  19       80.55       83.31      6.27 o 
   6   3  19        2.00        2.37      2.81 o 
   0   4  19      193.75      201.63      7.54 o 
   1   4  19      663.41      656.53     12.81 o 
   2   4  19      163.52      151.79      4.35 o 
   3   4  19      355.31      344.96      8.04 o 
   4   4  19        6.50        5.29      1.71 o 
   5   4  19       48.96       49.40      4.66 o 
   6   4  19        0.00        0.96      2.74 o 
   0   5  19        6.60       14.69      2.56 o 
   1   5  19      190.60      189.18      5.33 o 
   2   5  19      453.17      444.33      9.74 o 
   3   5  19      311.08      309.28      7.48 o 
   4   5  19       12.76       11.99      1.81 o 
   5   5  19        1.83        1.34      2.90 o 
   6   5  19       44.45       47.49      7.66 o 
   0   6  19      122.23      103.91      4.84 o 
   1   6  19      256.41      239.40      5.80 o 
   2   6  19      199.11      177.73      4.89 o 
   3   6  19       63.66       58.99      3.09 o 
   4   6  19       53.57       49.03      3.46 o 
   5   6  19      129.59      113.51      8.05 o 
   6   6  19      101.40      103.69      8.17 o 
   0   7  19        0.47       -0.80      2.28 o 
   1   7  19      153.67      139.49      4.04 o 
   2   7  19       24.29       21.51      1.76 o 
   3   7  19        8.22        7.17      2.06 o 
   4   7  19       36.55       36.06      2.56 o 
   5   7  19       28.44       29.01      4.64 o 
   6   7  19        0.51        0.81      4.48 o 
   0   8  19        0.02        0.46      2.11 o 
   1   8  19       97.51       81.79      3.03 o 
   2   8  19       66.91       69.80      2.94 o 
   3   8  19       33.40       25.41      2.37 o 
   4   8  19       82.47       90.13      4.07 o 
   5   8  19        2.16        3.61      3.16 o 
   0   9  19       64.08       61.30      4.09 o 
   1   9  19       17.80       17.07      1.73 o 
   2   9  19      120.92      113.03      4.58 o 
   3   9  19       23.11       29.06      2.46 o 
   4   9  19       14.26       15.03      2.43 o 
   5   9  19       92.85       98.62      7.41 o 
   0  10  19        2.05        1.25      2.13 o 
   1  10  19       62.19       57.47      2.88 o 
   2  10  19      429.21      474.62     12.92 o 
   3  10  19        5.18        5.88      2.00 o 
   4  10  19        8.16        6.83      2.01 o 
   5  10  19        1.01        0.86      3.27 o 
   0  11  19       27.33       23.74      2.96 o 
   1  11  19        6.23        5.06      2.14 o 
   2  11  19        8.67        4.72      2.23 o 
   3  11  19       19.54       15.91      2.28 o 
   4  11  19       56.26       54.99      3.54 o 
   0  12  19       23.61       24.06      2.87 o 
   1  12  19       21.05       14.88      2.35 o 
   2  12  19      108.45      106.93      4.99 o 
   3  12  19       66.65       66.29      3.79 o 
   4  12  19       18.41       18.89      2.38 o 
   0  13  19        2.82        0.36      2.96 o 
   1  13  19       27.90       31.49      3.52 o 
   2  13  19        9.29        9.26      2.28 o 
   3  13  19       82.45       88.52      5.11 o 
   4  13  19        9.96        6.82      2.61 o 
   0  14  19       49.60       45.24      5.13 o 
   1  14  19      132.33      139.42      6.29 o 
   2  14  19       99.25      105.26      6.00 o 
   3  14  19        6.79        6.01      2.37 o 
   0  15  19       64.79       70.02      6.41 o 
   1  15  19       51.42       57.50      4.14 o 
   2  15  19        3.92        4.56      2.56 o 
   3  15  19       32.59       32.56      3.56 o 
   0  16  19        6.40        7.63      5.04 o 
   1  16  19       11.38       10.74      3.48 o 
   2  16  19        3.78        1.61      2.49 o 
   0   0  20     2799.08     2839.60     92.49 o 
   1   0  20      112.92      118.71      5.20 o 
   2   0  20       26.78       28.87      3.33 o 
   3   0  20        6.89        7.47      2.73 o 
   4   0  20       24.24       16.50      2.56 o 
   5   0  20       65.70       54.47      8.49 o 
   6   0  20       96.13      111.37     13.33 o 
   0   1  20       78.63       79.26      4.55 o 
   1   1  20        3.45        2.74      1.58 o 
   2   1  20      124.69      127.95      4.07 o 
   3   1  20      413.97      428.10      9.82 o 
   4   1  20      119.41      113.00      3.96 o 
   5   1  20        3.21        2.42      2.46 o 
   6   1  20       15.91       26.13      5.89 o 
   0   2  20       48.00       40.46      3.77 o 
   1   2  20      236.07      230.40      5.94 o 
   2   2  20      802.84      770.91     14.93 o 
   3   2  20       67.22       60.83      2.64 o 
   4   2  20       26.30       19.74      1.82 o 
   5   2  20       20.89       27.70      3.45 o 
   6   2  20       87.65       90.33      9.30 o 
   0   3  20      314.61      309.75     10.57 o 
   1   3  20     1173.15     1163.97     21.09 o 
   2   3  20      507.59      552.48     11.45 o 
   3   3  20      376.53      374.74      8.90 o 
   4   3  20        6.77        5.52      1.46 o 
   5   3  20       75.97       82.36      5.86 o 
   6   3  20       32.59       25.74      5.87 o 
   0   4  20       39.19       39.66      3.02 o 
   1   4  20       81.78       70.65      2.84 o 
   2   4  20       75.89       78.01      3.05 o 
   3   4  20       91.38       88.01      3.27 o 
   4   4  20      170.84      172.51      5.92 o 
   5   4  20       93.93      105.05      6.95 o 
   6   4  20        3.57        2.89      2.88 o 
   0   5  20       78.32       92.48      5.41 o 
   1   5  20      331.97      336.26      7.91 o 
   2   5  20      240.80      242.81      6.07 o 
   3   5  20      311.21      308.71      7.68 o 
   4   5  20       65.57       55.69      3.09 o 
   5   5  20        8.62        9.06      3.35 o 
   6   5  20        4.38        0.65      2.99 o 
   0   6  20       37.66       38.60      3.32 o 
   1   6  20      299.89      285.27      6.99 o 
   2   6  20       26.27       21.50      1.99 o 
   3   6  20        1.19        0.38      1.82 o 
   4   6  20       23.21       22.60      2.27 o 
   5   6  20        5.05        4.65      3.21 o 
   6   6  20       11.38        5.59      3.95 o 
   0   7  20      164.19      140.98      6.06 o 
   1   7  20       43.40       35.37      2.06 o 
   2   7  20       68.89       68.23      2.77 o 
   3   7  20       55.95       51.84      3.31 o 
   4   7  20       11.33        9.48      2.06 o 
   5   7  20        9.34        7.15      3.94 o 
   0   8  20       59.68       46.71      3.46 o 
   1   8  20       79.33       76.62      3.06 o 
   2   8  20      103.48       96.63      4.16 o 
   3   8  20       87.27       94.31      4.54 o 
   4   8  20      181.89      184.56      6.58 o 
   5   8  20       50.65       59.35      5.69 o 
   0   9  20      113.13      114.60      5.99 o 
   1   9  20       42.04       46.85      2.79 o 
   2   9  20       76.53       74.07      3.69 o 
   3   9  20      105.82      112.17      4.75 o 
   4   9  20       35.66       33.62      3.01 o 
   5   9  20       75.14       75.30      6.75 o 
   0  10  20        4.99        6.32      2.34 o 
   1  10  20       54.03       51.76      2.77 o 
   2  10  20       46.37       48.74      3.05 o 
   3  10  20       15.58       16.08      2.22 o 
   4  10  20      136.15      136.75      6.14 o 
   5  10  20       18.66       19.50      4.19 o 
   0  11  20       19.06       15.47      4.29 o 
   1  11  20      189.80      214.30      7.59 o 
   2  11  20       14.78       10.28      2.17 o 
   3  11  20       99.19      108.34      5.08 o 
   4  11  20       26.26       22.97      2.69 o 
   0  12  20      176.01      181.05      9.02 o 
   1  12  20        7.65        8.13      2.22 o 
   2  12  20       21.38       22.44      2.31 o 
   3  12  20        7.77        8.77      2.39 o 
   4  12  20       16.79        9.45      2.12 o 
   0  13  20       53.22       58.96      5.83 o 
   1  13  20        9.49        8.42      2.50 o 
   2  13  20       11.73       12.44      2.39 o 
   3  13  20        9.39        9.24      2.64 o 
   4  13  20       24.43       21.16      2.90 o 
   0  14  20        2.06       -3.56      3.56 o 
   1  14  20       45.87       45.19      3.82 o 
   2  14  20       55.51       53.11      4.25 o 
   3  14  20       59.33       55.86      4.15 o 
   0  15  20       41.63       29.28      5.42 o 
   1  15  20       96.68       93.77      5.45 o 
   2  15  20       11.81       11.36      2.48 o 
   0  16  20       83.09       86.70     11.19 o 
   1  16  20       53.18       47.01      4.19 o 
   1   0  21      144.16      145.08      6.34 o 
   2   0  21        1.53        3.13      1.89 o 
   3   0  21        3.23       -0.90      2.26 o 
   4   0  21       45.09       43.42      3.64 o 
   5   0  21       61.68       56.50      8.32 o 
   6   0  21        0.05        2.24      5.62 o 
   0   1  21      105.43       93.79      5.07 o 
   1   1  21      337.81      325.40      7.71 o 
   2   1  21      269.56      246.21      6.29 o 
   3   1  21       63.96       66.74      2.86 o 
   4   1  21      121.26      111.78      4.06 o 
   5   1  21       91.30       81.49      6.21 o 
   6   1  21      140.69      150.02     12.03 o 
   0   2  21       76.12       74.09      4.22 o 
   1   2  21      597.04      597.18     12.18 o 
   2   2  21      526.10      532.87     11.75 o 
   3   2  21      301.51      292.29      7.53 o 
   4   2  21       50.11       37.80      2.27 o 
   5   2  21       72.81       74.13      5.88 o 
   6   2  21        8.50        2.90      4.34 o 
   0   3  21      312.63      282.12      9.92 o 
   1   3  21      287.49      277.15      7.11 o 
   2   3  21      478.59      454.22      9.93 o 
   3   3  21        7.95        7.93      1.51 o 
   4   3  21      101.80       95.92      4.26 o 
   5   3  21       26.11       20.71      4.02 o 
   6   3  21       61.37       59.96      7.73 o 
   0   4  21       41.60       29.74      3.00 o 
   1   4  21      155.83      162.12      4.71 o 
   2   4  21       75.73       72.38      2.98 o 
   3   4  21      146.69      148.34      4.69 o 
   4   4  21       13.96       14.39      2.03 o 
   5   4  21       45.30       43.94      5.05 o 
   6   4  21       52.55       53.26      6.38 o 
   0   5  21       39.32       33.34      3.14 o 
   1   5  21      191.50      167.76      4.86 o 
   2   5  21       15.34       11.55      1.67 o 
   3   5  21      156.21      154.68      4.74 o 
   4   5  21      234.06      237.26      7.84 o 
   5   5  21       45.81       55.54      5.06 o 
   6   5  21       28.61       29.54      5.05 o 
   0   6  21       79.70       82.25      4.55 o 
   1   6  21       80.69       75.29      3.34 o 
   2   6  21      136.72      141.38      4.51 o 
   3   6  21       55.08       56.79      3.19 o 
   4   6  21      152.01      157.51      5.97 o 
   5   6  21       15.92       17.79      5.89 o 
   0   7  21      301.62      281.05     10.18 o 
   1   7  21      118.87      108.88      3.69 o 
   2   7  21      198.94      199.90      6.05 o 
   3   7  21       26.68       25.99      2.25 o 
   4   7  21       87.76       90.13      4.26 o 
   5   7  21       36.41       35.90      5.62 o 
   0   8  21       75.36       90.84      5.22 o 
   1   8  21       33.01       32.43      2.06 o 
   2   8  21       55.57       58.69      3.05 o 
   3   8  21        8.09        8.10      2.33 o 
   4   8  21       38.29       38.60      2.91 o 
   5   8  21       73.42       70.52      8.20 o 
   0   9  21       18.42       18.00      2.96 o 
   1   9  21       36.65       31.79      2.12 o 
   2   9  21       20.81       19.17      2.11 o 
   3   9  21        8.95        6.42      2.12 o 
   4   9  21      110.78      123.00      5.41 o 
   5   9  21       41.67       41.50      4.91 o 
   0  10  21       12.00        7.68      2.46 o 
   1  10  21       66.81       76.71      3.92 o 
   2  10  21        1.49       -1.35      2.48 o 
   3  10  21       60.89       71.15      3.98 o 
   4  10  21        1.76        1.90      2.19 o 
   0  11  21        0.34       -1.55      2.39 o 
   1  11  21       35.03       30.57      2.86 o 
   2  11  21       47.82       40.31      3.05 o 
   3  11  21      217.93      236.50      8.44 o 
   4  11  21       29.84       26.55      2.99 o 
   0  12  21        0.36       -3.03      3.03 o 
   1  12  21       12.00        9.74      2.19 o 
   2  12  21       54.65       55.89      3.91 o 
   3  12  21       87.08       90.60      4.80 o 
   4  12  21       29.34       25.84      2.69 o 
   0  13  21      208.78      219.16     17.57 o 
   1  13  21       43.67       45.48      3.67 o 
   2  13  21       10.15        9.65      2.99 o 
   3  13  21       64.23       59.52      3.82 o 
   0  14  21      108.17      108.31      8.79 o 
   1  14  21        8.61       11.14      2.66 o 
   2  14  21       39.94       32.90      3.49 o 
   3  14  21       18.31       15.27      2.77 o 
   0  15  21       10.54       14.04      4.15 o 
   1  15  21        4.27        3.63      2.76 o 
   2  15  21        7.80        5.22      2.37 o 
   0  16  21       11.48        1.17      6.04 o 
   1  16  21       24.07       16.49      4.82 o 
   0   0  22      746.96      689.15     29.38 o 
   1   0  22      385.32      363.54     12.28 o 
   2   0  22       51.39       51.44      3.42 o 
   3   0  22       73.43       67.43      4.16 o 
   4   0  22       30.23       32.93      3.05 o 
   5   0  22      125.54      119.07     13.34 o 
   6   0  22       46.14       38.23      8.29 o 
   0   1  22      719.80      719.48     20.70 o 
   1   1  22      315.66      305.15      7.58 o 
   2   1  22      112.44      118.54      4.01 o 
   3   1  22       92.68       87.75      3.33 o 
   4   1  22      131.07      125.67      4.38 o 
   5   1  22       34.57       31.98      3.96 o 
   6   1  22      102.61      110.95      9.85 o 
   0   2  22        4.55        2.48      2.28 o 
   1   2  22      436.75      432.15      9.99 o 
   2   2  22       97.49       92.60      3.50 o 
   3   2  22      135.93      124.15      4.26 o 
   4   2  22      124.94      128.70      4.41 o 
   5   2  22       55.94       61.37      5.08 o 
   6   2  22       10.53        9.97      5.93 o 
   0   3  22       94.53       83.21      4.71 o 
   1   3  22      270.73      270.75      7.03 o 
   2   3  22      196.94      199.22      5.59 o 
   3   3  22       48.51       47.66      2.42 o 
   4   3  22       28.74       29.24      2.38 o 
   5   3  22        9.03        8.45      2.99 o 
   6   3  22       14.33       13.24      6.94 o 
   0   4  22        5.27        4.49      2.48 o 
   1   4  22      144.48      129.07      4.18 o 
   2   4  22       45.69       42.93      2.33 o 
   3   4  22       45.25       39.56      2.29 o 
   4   4  22       51.99       48.73      2.91 o 
   5   4  22        2.09        4.41      3.09 o 
   0   5  22       22.08       24.45      2.62 o 
   1   5  22      651.80      623.70     13.29 o 
   2   5  22      125.86      119.20      4.19 o 
   3   5  22       25.29       24.46      2.31 o 
   4   5  22       22.32       28.58      2.48 o 
   5   5  22       24.05       27.71      4.12 o 
   0   6  22      129.41      130.05      6.22 o 
   1   6  22      185.27      200.39      6.44 o 
   2   6  22       21.48       22.54      2.06 o 
   3   6  22      118.86      121.02      4.99 o 
   4   6  22        7.92        7.35      2.04 o 
   5   6  22       19.74       27.10      5.15 o 
   0   7  22       86.41       87.48      4.58 o 
   1   7  22       40.29       40.28      2.34 o 
   2   7  22      183.53      185.96      5.96 o 
   3   7  22       51.12       50.73      3.15 o 
   4   7  22        7.10        6.90      1.98 o 
   5   7  22       10.12       10.87      3.50 o 
   0   8  22       97.59       95.27      5.34 o 
   1   8  22       98.27       94.45      3.70 o 
   2   8  22       83.95       86.17      4.06 o 
   3   8  22        2.15        2.99      2.02 o 
   4   8  22        1.23       -0.17      2.03 o 
   5   8  22       10.34        5.62      3.08 o 
   0   9  22        2.47       -1.15      2.74 o 
   1   9  22       54.86       56.04      2.86 o 
   2   9  22      277.55      304.06      9.61 o 
   3   9  22      112.54      120.00      6.18 o 
   4   9  22       48.27       48.93      3.31 o 
   5   9  22       48.54       33.25      6.98 o 
   0  10  22       25.06       27.95      3.27 o 
   1  10  22       32.49       32.12      2.84 o 
   2  10  22       33.64       35.97      2.71 o 
   3  10  22       45.69       43.63      3.26 o 
   4  10  22        4.71        7.51      2.21 o 
   0  11  22       10.98        8.84      2.62 o 
   1  11  22       18.78       23.26      2.79 o 
   2  11  22       32.24       33.35      2.73 o 
   3  11  22       11.45        8.25      2.34 o 
   4  11  22       44.72       45.10      3.50 o 
   0  12  22        3.94        3.71      3.51 o 
   1  12  22        3.68        4.88      2.15 o 
   2  12  22       41.73       38.33      3.39 o 
   3  12  22       54.84       56.85      3.75 o 
   4  12  22       41.76       38.93      3.72 o 
   0  13  22      194.02      236.27     13.84 o 
   1  13  22       29.21       26.96      3.23 o 
   2  13  22       28.05       27.64      2.91 o 
   3  13  22        3.22        4.42      2.24 o 
   0  14  22       22.21       23.96      4.51 o 
   1  14  22       75.04       90.49      5.90 o 
   2  14  22        2.64        3.38      2.23 o 
   0  15  22        2.23        6.48      4.22 o 
   1  15  22       63.65       57.48      7.02 o 
   2  15  22        2.10       -0.84      2.71 o 
   1   0  23      375.34      371.09     12.32 o 
   2   0  23        0.24        5.51      2.20 o 
   3   0  23      230.51      229.97      9.20 o 
   4   0  23       20.59       23.55      5.08 o 
   5   0  23       45.54       54.46      8.97 o 
   6   0  23      105.43      110.16     14.67 o 
   0   1  23       27.30       24.09      3.31 o 
   1   1  23      126.97      127.65      4.23 o 
   2   1  23      154.01      147.81      4.78 o 
   3   1  23       41.63       43.43      2.46 o 
   4   1  23       25.38       19.27      1.95 o 
   5   1  23        9.14        8.55      4.89 o 
   6   1  23       25.01        9.99      8.06 o 
   0   2  23       76.65       68.08      4.38 o 
   1   2  23       11.40        9.01      1.75 o 
   2   2  23       22.25       20.26      1.86 o 
   3   2  23       40.18       31.47      2.19 o 
   4   2  23       81.32       71.86      3.61 o 
   5   2  23       79.13       70.46      5.98 o 
   0   3  23      330.27      327.80     12.01 o 
   1   3  23      247.28      247.59      6.66 o 
   2   3  23      126.50      114.45      4.15 o 
   3   3  23       31.40       28.46      2.39 o 
   4   3  23        9.49        7.89      1.94 o 
   5   3  23       21.97       20.47      3.65 o 
   0   4  23      441.57      448.32     15.58 o 
   1   4  23      326.44      330.72      8.31 o 
   2   4  23      134.25      135.26      4.59 o 
   3   4  23       88.87       91.11      3.63 o 
   4   4  23       30.66       30.51      2.60 o 
   5   4  23       42.61       33.10      4.18 o 
   0   5  23      111.41       95.60      5.22 o 
   1   5  23       97.97       91.96      3.55 o 
   2   5  23       41.23       42.98      2.46 o 
   3   5  23       13.82       10.63      2.06 o 
   4   5  23       28.55       29.64      2.50 o 
   5   5  23       82.37       85.90      6.79 o 
   0   6  23      180.81      166.48      9.08 o 
   1   6  23       20.54       22.31      1.96 o 
   2   6  23      153.40      154.45      5.03 o 
   3   6  23       36.20       34.38      2.80 o 
   4   6  23      124.60      124.90      5.30 o 
   5   6  23        8.69        5.66      3.44 o 
   0   7  23      224.09      217.88     10.25 o 
   1   7  23      201.20      200.63      7.08 o 
   2   7  23        4.75        1.06      1.87 o 
   3   7  23       38.94       35.40      3.39 o 
   4   7  23       39.20       40.09      2.96 o 
   5   7  23       15.60       15.47      3.60 o 
   0   8  23       25.93       27.81      3.34 o 
   1   8  23       47.59       42.85      2.52 o 
   2   8  23      113.05      109.98      5.80 o 
   3   8  23       69.99       77.37      4.09 o 
   4   8  23      126.04      135.58      5.82 o 
   5   8  23       59.59       51.49      8.91 o 
   0   9  23      136.93      163.70      7.77 o 
   1   9  23       16.28       17.15      2.15 o 
   2   9  23        4.29        8.31      2.03 o 
   3   9  23        9.73       11.04      2.43 o 
   4   9  23       10.07        6.53      2.29 o 
   0  10  23       33.33       26.85      2.98 o 
   1  10  23       18.88       16.84      2.43 o 
   2  10  23       30.55       35.04      2.78 o 
   3  10  23      101.24       99.15      6.23 o 
   4  10  23       24.36       26.70      2.80 o 
   0  11  23       14.87       12.88      2.91 o 
   1  11  23        9.71        5.86      2.13 o 
   2  11  23       41.14       40.57      3.05 o 
   3  11  23       13.07       11.99      2.28 o 
   4  11  23       23.01       18.74      2.40 o 
   0  12  23        1.58        2.85      3.29 o 
   1  12  23       38.53       37.73      3.02 o 
   2  12  23       26.17       26.35      2.64 o 
   3  12  23       40.97       46.35      3.44 o 
   0  13  23        3.23        1.01      3.38 o 
   1  13  23       40.78       45.08      5.49 o 
   2  13  23       53.97       55.91      4.27 o 
   3  13  23        7.18        7.99      2.57 o 
   0  14  23      262.96      260.13     38.01 o 
   1  14  23       48.67       47.42      5.87 o 
   2  14  23       66.95       63.48      4.91 o 
   0  15  23       14.44       16.25      4.46 o 
   1  15  23       29.48       26.91      5.86 o 
   0   0  24        0.03        0.27      3.47 o 
   1   0  24      460.56      486.87     15.79 o 
   2   0  24        9.94        7.15      2.31 o 
   3   0  24        0.09        4.78      2.46 o 
   4   0  24      102.66      102.42      5.69 o 
   5   0  24        2.86       -1.90      4.29 o 
   0   1  24      224.85      212.86      8.57 o 
   1   1  24       65.42       69.41      2.94 o 
   2   1  24      342.02      346.53      9.13 o 
   3   1  24       39.11       36.67      2.35 o 
   4   1  24        8.63        7.83      1.76 o 
   5   1  24      100.94      113.62      9.74 o 
   0   2  24      275.99      261.13     10.20 o 
   1   2  24      375.37      358.78      9.25 o 
   2   2  24       81.81       78.75      3.27 o 
   3   2  24        5.24        5.57      1.66 o 
   4   2  24      187.55      184.39      6.74 o 
   5   2  24       29.51       21.99      3.62 o 
   0   3  24      476.12      481.52     16.18 o 
   1   3  24       34.98       24.28      1.98 o 
   2   3  24      428.94      418.18     10.31 o 
   3   3  24       33.35       36.53      2.39 o 
   4   3  24        9.79       10.63      2.09 o 
   5   3  24       32.73       30.28      4.09 o 
   0   4  24        0.19        1.57      2.28 o 
   1   4  24      154.90      146.26      4.77 o 
   2   4  24       30.36       28.58      2.24 o 
   3   4  24       90.35       95.86      3.80 o 
   4   4  24        0.03       -1.11      2.04 o 
   5   4  24       63.79       58.53      5.92 o 
   0   5  24       39.85       42.16      3.42 o 
   1   5  24       27.07       20.86      2.04 o 
   2   5  24       22.55       18.67      1.93 o 
   3   5  24       29.72       25.61      2.47 o 
   4   5  24       23.74       21.86      2.54 o 
   5   5  24       10.92        6.38      3.66 o 
   0   6  24        0.32        0.60      2.34 o 
   1   6  24       66.92       67.76      3.16 o 
   2   6  24       57.61       52.73      2.73 o 
   3   6  24       72.68       73.93      3.95 o 
   4   6  24       45.14       46.77      3.11 o 
   5   6  24        9.28        8.74      3.76 o 
   0   7  24       10.69       13.89      2.86 o 
   1   7  24       68.12       69.69      3.23 o 
   2   7  24      205.72      215.13      7.37 o 
   3   7  24       56.54       60.30      3.66 o 
   4   7  24        7.76        5.63      2.14 o 
   5   7  24       16.98       15.22      6.88 o 
   0   8  24      208.48      201.15      9.61 o 
   1   8  24       32.22       32.30      2.64 o 
   2   8  24       60.32       61.91      3.75 o 
   3   8  24      118.28      127.99      5.47 o 
   4   8  24        7.03        4.46      2.14 o 
   0   9  24      267.95      287.30     11.96 o 
   1   9  24        4.95        3.97      2.06 o 
   2   9  24      101.40      108.51      5.57 o 
   3   9  24      181.40      204.94      7.80 o 
   4   9  24       56.04       63.22      4.60 o 
   0  10  24        0.02        1.98      2.38 o 
   1  10  24       37.55       47.24      3.75 o 
   2  10  24        4.83        4.60      2.08 o 
   3  10  24       20.69       22.12      2.76 o 
   4  10  24       21.40       19.67      2.60 o 
   0  11  24        7.25        6.41      3.50 o 
   1  11  24       28.44       26.62      2.61 o 
   2  11  24        7.68        8.65      2.21 o 
   3  11  24       22.40       23.45      3.30 o 
   0  12  24      139.44      162.51     11.24 o 
   1  12  24      187.34      214.67      8.68 o 
   2  12  24        7.97       10.00      2.41 o 
   3  12  24      170.03      175.07      7.57 o 
   0  13  24        2.94        2.89      4.63 o 
   1  13  24        0.83       -2.46      2.52 o 
   2  13  24        0.88       -0.56      2.30 o 
   0  14  24       27.40       21.80      6.12 o 
   1  14  24       37.71       41.87      5.35 o 
   2  14  24       44.60       40.57      4.38 o 
   1   0  25      135.90      130.06      6.44 o 
   2   0  25        9.97       13.08      2.34 o 
   3   0  25        0.27        1.68      2.35 o 
   4   0  25        6.52        0.52      2.28 o 
   5   0  25       12.10        5.06      6.58 o 
   0   1  25      314.37      335.15     12.30 o 
   1   1  25      651.09      658.58     14.66 o 
   2   1  25        7.35        6.52      1.61 o 
   3   1  25      166.32      168.06      5.78 o 
   4   1  25       80.11       83.96      3.74 o 
   5   1  25       55.08       61.23      6.99 o 
   0   2  25       37.16       36.84      3.17 o 
   1   2  25       33.58       31.63      2.26 o 
   2   2  25       62.80       60.26      2.96 o 
   3   2  25       56.42       57.71      2.98 o 
   4   2  25      140.28      142.72      5.61 o 
   5   2  25       36.33       35.61      9.67 o 
   0   3  25      222.23      216.25      9.17 o 
   1   3  25       81.00       75.40      3.21 o 
   2   3  25       75.02       74.20      3.34 o 
   3   3  25       34.97       33.88      2.36 o 
   4   3  25       12.31       15.62      2.55 o 
   5   3  25       15.97       15.28      3.72 o 
   0   4  25      121.38      130.12      6.52 o 
   1   4  25       50.81       50.41      2.68 o 
   2   4  25       72.64       71.45      3.26 o 
   3   4  25        0.61       -0.52      1.87 o 
   4   4  25       34.79       34.35      2.73 o 
   5   4  25       59.80       51.23      5.86 o 
   0   5  25      480.05      488.96     17.07 o 
   1   5  25      135.60      147.42      4.99 o 
   2   5  25       33.77       26.33      1.99 o 
   3   5  25       73.39       77.46      4.15 o 
   4   5  25       86.92       86.90      4.50 o 
   5   5  25        1.77       -0.09      3.43 o 
   0   6  25      344.05      376.74     14.62 o 
   1   6  25       11.69        9.88      1.86 o 
   2   6  25       33.69       35.99      2.41 o 
   3   6  25       90.93       96.38      4.67 o 
   4   6  25       65.76       67.57      3.88 o 
   5   6  25        2.98        2.95      3.57 o 
   0   7  25      106.08      110.58      6.32 o 
   1   7  25       94.28       91.35      3.69 o 
   2   7  25       23.57       23.69      2.47 o 
   3   7  25       29.45       28.64      2.76 o 
   4   7  25       13.73       17.05      2.45 o 
   0   8  25       12.90        6.12      3.10 o 
   1   8  25       25.91       19.62      2.15 o 
   2   8  25        5.91        6.74      2.18 o 
   3   8  25        7.11        7.84      2.24 o 
   4   8  25       46.30       48.38      3.38 o 
   0   9  25        1.40        3.02      2.42 o 
   1   9  25      130.31      151.48      6.62 o 
   2   9  25       17.01       15.76      2.39 o 
   3   9  25       64.08       62.91      3.91 o 
   4   9  25       20.65       18.02      2.76 o 
   0  10  25       63.95       68.82      5.10 o 
   1  10  25       59.27       67.71      4.13 o 
   2  10  25        7.46        5.68      2.47 o 
   3  10  25       70.85       77.62      4.50 o 
   4  10  25       90.12       93.29      5.19 o 
   0  11  25       29.42       29.73      4.48 o 
   1  11  25       91.74       93.82      4.63 o 
   2  11  25        1.36        2.30      2.20 o 
   3  11  25       61.41       59.25      4.15 o 
   0  12  25        2.91        7.79      3.63 o 
   1  12  25        0.67        1.70      2.05 o 
   2  12  25       32.61       35.06      3.13 o 
   3  12  25        3.59       -0.44      2.40 o 
   0  13  25        8.37       10.11      4.14 o 
   1  13  25       13.21       10.10      2.84 o 
   2  13  25       21.38       19.88      2.82 o 
   0  14  25       32.43       33.02      5.83 o 
   1  14  25       11.83       14.26      6.76 o 
   0   0  26        7.63        5.69      3.49 o 
   1   0  26       77.67       73.79      4.84 o 
   2   0  26      174.84      182.86      7.92 o 
   3   0  26        1.84        0.98      2.23 o 
   4   0  26        3.10        4.42      2.40 o 
   5   0  26       94.47      106.68     13.77 o 
   0   1  26      203.84      206.25      9.20 o 
   1   1  26       22.90       24.23      2.13 o 
   2   1  26       26.46       27.14      2.06 o 
   3   1  26       88.59       85.29      3.79 o 
   4   1  26       61.26       60.67      3.43 o 
   5   1  26       24.33       27.03      5.17 o 
   0   2  26        1.50        6.68      2.42 o 
   1   2  26      103.19       94.62      3.63 o 
   2   2  26       30.07       34.47      2.49 o 
   3   2  26       11.96       11.13      1.82 o 
   4   2  26       10.82        9.14      2.07 o 
   5   2  26       33.40       31.33      5.83 o 
   0   3  26      119.15      112.10      6.07 o 
   1   3  26        8.16        6.20      1.95 o 
   2   3  26       39.19       37.54      2.83 o 
   3   3  26       40.42       39.82      2.58 o 
   4   3  26       31.64       34.20      2.77 o 
   5   3  26      149.69      149.84     19.62 o 
   0   4  26        2.62        3.59      2.57 o 
   1   4  26      118.29      121.33      4.66 o 
   2   4  26       35.00       34.88      2.38 o 
   3   4  26        2.54        3.98      1.88 o 
   4   4  26       65.57       56.84      3.55 o 
   5   4  26        4.90       -3.31      3.41 o 
   0   5  26        0.42        2.27      2.24 o 
   1   5  26      130.97      133.43      4.93 o 
   2   5  26       48.79       45.38      2.63 o 
   3   5  26       51.22       58.41      3.49 o 
   4   5  26       35.88       36.72      2.98 o 
   5   5  26       19.15       27.97     11.16 o 
   0   6  26       34.28       36.34      3.50 o 
   1   6  26       43.20       44.63      2.70 o 
   2   6  26        2.48       -0.59      2.09 o 
   3   6  26       30.70       31.67      2.76 o 
   4   6  26       19.37       19.13      2.44 o 
   0   7  26        8.20       12.19      2.93 o 
   1   7  26       23.62       27.31      2.95 o 
   2   7  26       18.52       17.82      2.42 o 
   3   7  26        5.66        4.34      2.12 o 
   4   7  26       23.47       21.71      2.60 o 
   0   8  26       61.62       56.89      4.38 o 
   1   8  26        4.70        3.24      1.95 o 
   2   8  26       17.19       21.75      2.67 o 
   3   8  26       58.24       57.56      4.16 o 
   4   8  26        4.18        0.74      1.95 o 
   0   9  26      501.93      549.49     22.75 o 
   1   9  26      109.87      121.09      5.39 o 
   2   9  26       52.07       55.35      3.64 o 
   3   9  26       60.12       53.20      3.60 o 
   4   9  26        3.99        4.46      2.10 o 
   0  10  26      107.78      102.79      6.85 o 
   1  10  26       70.02       71.37      4.02 o 
   2  10  26        1.44        2.62      2.33 o 
   3  10  26       56.62       62.73      3.81 o 
   0  11  26       10.63       11.85      3.89 o 
   1  11  26       60.12       63.20      3.90 o 
   2  11  26       32.36       32.33      3.66 o 
   3  11  26       12.66        8.63      2.48 o 
   0  12  26       20.32       14.87      4.19 o 
   1  12  26        4.36        1.99      3.74 o 
   2  12  26       19.16       15.93      2.64 o 
   0  13  26        3.48        1.15      3.94 o 
   1  13  26      117.64      139.02      6.99 o 
   1   0  27       85.33       91.68      5.37 o 
   2   0  27        9.41       10.11      2.72 o 
   3   0  27       48.80       47.76      4.21 o 
   4   0  27       25.29       21.60      3.24 o 
   5   0  27       23.71       25.25      8.97 o 
   0   1  27       91.90       87.28      5.44 o 
   1   1  27       15.25       15.48      1.94 o 
   2   1  27       12.36       14.63      1.83 o 
   3   1  27       49.04       55.23      3.03 o 
   4   1  27       28.51       33.29      2.86 o 
   5   1  27        5.03        7.35      4.57 o 
   0   2  27       25.44       24.19      3.07 o 
   1   2  27       54.80       50.76      2.80 o 
   2   2  27      251.65      272.53      7.99 o 
   3   2  27       63.14       62.14      3.18 o 
   4   2  27       13.74       15.05      2.35 o 
   5   2  27       43.89       31.47      7.89 o 
   0   3  27       11.77       13.55      2.86 o 
   1   3  27        6.99        5.93      1.77 o 
   2   3  27      103.80      101.35      4.21 o 
   3   3  27      112.91      120.83      5.18 o 
   4   3  27       47.33       47.21      3.35 o 
   5   3  27       45.00       48.18      8.27 o 
   0   4  27       48.85       40.19      3.64 o 
   1   4  27       72.60       70.46      3.63 o 
   2   4  27      163.09      164.20      5.71 o 
   3   4  27       20.36       21.49      2.51 o 
   4   4  27       93.69      101.61      5.03 o 
   0   5  27       11.50        8.67      2.61 o 
   1   5  27       16.52       13.43      1.96 o 
   2   5  27       81.53       79.61      3.64 o 
   3   5  27        1.14       -2.11      2.13 o 
   4   5  27       69.96       69.70      3.90 o 
   0   6  27       72.01       60.21      4.51 o 
   1   6  27       79.82       80.01      3.72 o 
   2   6  27       71.97       80.36      4.21 o 
   3   6  27       44.66       40.22      3.10 o 
   4   6  27       16.29        9.76      2.14 o 
   0   7  27       18.09       17.29      2.99 o 
   1   7  27      121.88      140.36      5.27 o 
   2   7  27       66.92       80.51      4.10 o 
   3   7  27       23.67       20.44      2.70 o 
   4   7  27        5.55        3.86      1.86 o 
   0   8  27       48.07       51.67      4.23 o 
   1   8  27      117.58      126.95      5.91 o 
   2   8  27        9.43        9.79      2.39 o 
   3   8  27       55.05       57.67      3.77 o 
   4   8  27       31.50       29.11      2.77 o 
   0   9  27        8.58        6.69      3.94 o 
   1   9  27       94.49      107.87      5.15 o 
   2   9  27       34.27       38.02      3.21 o 
   3   9  27        2.37        2.10      2.13 o 
   0  10  27       25.43       23.74      6.53 o 
   1  10  27        8.79        5.75      2.49 o 
   2  10  27       16.09       12.57      2.67 o 
   3  10  27       80.43       77.31      4.91 o 
   0  11  27       23.54       24.61      4.73 o 
   1  11  27       32.35       31.73      3.27 o 
   2  11  27       74.50       83.35      5.26 o 
   0  12  27       15.38       12.52      4.44 o 
   1  12  27       34.13       34.01      3.62 o 
   2  12  27       42.60       50.53      6.17 o 
   0  13  27       52.49       44.61     10.09 o 
   1  13  27       88.65       87.97     12.01 o 
   0   0  28       19.46       15.25      4.04 o 
   1   0  28       87.55       82.82      5.56 o 
   2   0  28       13.00       11.00      2.77 o 
   3   0  28      157.39      178.90      8.68 o 
   4   0  28        8.06        4.23      3.19 o 
   0   1  28        6.92        6.66      2.38 o 
   1   1  28       36.14       41.58      2.68 o 
   2   1  28       59.27       60.84      3.33 o 
   3   1  28       15.65       18.15      2.04 o 
   4   1  28       67.11       67.04      3.91 o 
   0   2  28        7.80        8.47      2.74 o 
   1   2  28       62.85       64.93      3.30 o 
   2   2  28       50.93       47.81      2.91 o 
   3   2  28       44.08       49.65      2.98 o 
   4   2  28       96.97       91.70      4.64 o 
   0   3  28        0.02        1.93      2.43 o 
   1   3  28      147.29      153.14      5.46 o 
   2   3  28      111.62      110.19      4.55 o 
   3   3  28       16.17       12.03      2.31 o 
   4   3  28        3.50        2.21      2.13 o 
   0   4  28       73.39       88.41      5.86 o 
   1   4  28       61.33       62.06      3.30 o 
   2   4  28      272.78      298.31      8.89 o 
   3   4  28       22.14       22.95      2.54 o 
   4   4  28       62.17       56.99      3.71 o 
   0   5  28       18.74       22.95      3.25 o 
   1   5  28       63.25       65.19      3.38 o 
   2   5  28       71.49       68.80      3.42 o 
   3   5  28        0.17       -0.01      1.68 o 
   4   5  28        1.83        5.98      2.64 o 
   0   6  28        2.57        4.81      2.66 o 
   1   6  28       86.42       97.57      4.22 o 
   2   6  28       86.13       85.79      4.45 o 
   3   6  28       30.32       24.92      2.62 o 
   4   6  28        6.22        8.93      2.13 o 
   0   7  28        5.69        7.83      3.08 o 
   1   7  28       88.14       93.90      4.32 o 
   2   7  28       22.41       25.42      2.67 o 
   3   7  28       71.56       64.39      3.91 o 
   4   7  28       47.85       41.80      3.37 o 
   0   8  28       36.02       41.68      4.07 o 
   1   8  28      112.06      115.62      5.46 o 
   2   8  28       23.78       24.40      2.74 o 
   3   8  28       18.65       16.35      2.42 o 
   0   9  28        1.82        2.16      2.66 o 
   1   9  28        3.16        0.15      2.56 o 
   2   9  28      327.79      375.53     12.20 o 
   3   9  28       18.20       20.59      2.51 o 
   0  10  28        7.81        7.66      3.43 o 
   1  10  28       45.77       42.21      3.32 o 
   2  10  28       32.50       38.22      3.43 o 
   3  10  28       28.84       28.49      3.34 o 
   0  11  28       65.98       65.81      8.72 o 
   1  11  28        4.46        1.30      2.55 o 
   2  11  28      140.43      129.65      6.17 o 
   0  12  28       21.99       33.81      5.20 o 
   1  12  28       70.99       67.24      6.88 o 
   1   0  29       89.45      106.63      6.48 o 
   2   0  29       48.65       48.10      4.40 o 
   3   0  29       38.27       35.12      3.58 o 
   4   0  29        5.41        2.14      3.00 o 
   0   1  29        2.79        2.10      2.44 o 
   1   1  29       45.83       44.20      2.77 o 
   2   1  29       98.35      106.40      4.60 o 
   3   1  29      101.88      104.87      4.57 o 
   4   1  29        3.43        4.46      2.10 o 
   0   2  29       35.98       42.84      3.79 o 
   1   2  29       35.97       32.88      2.62 o 
   2   2  29      134.69      148.60      5.51 o 
   3   2  29       13.57       11.81      2.08 o 
   4   2  29       55.12       62.04      3.66 o 
   0   3  29       23.34       26.98      3.27 o 
   1   3  29       52.95       54.29      3.15 o 
   2   3  29       10.45       10.99      2.01 o 
   3   3  29       39.37       42.44      3.04 o 
   4   3  29       79.57       76.04      4.25 o 
   0   4  29       37.08       37.00      3.84 o 
   1   4  29       73.48       77.53      3.81 o 
   2   4  29        3.40        0.73      1.76 o 
   3   4  29       21.80       19.86      2.48 o 
   4   4  29       19.28       19.44      2.43 o 
   0   5  29        0.16       -2.70      2.70 o 
   1   5  29       23.49       24.94      2.33 o 
   2   5  29       51.93       55.76      3.55 o 
   3   5  29       43.51       39.93      3.05 o 
   4   5  29       10.22        6.75      3.89 o 
   0   6  29       67.83       70.68      5.16 o 
   1   6  29       18.76       20.08      2.33 o 
   2   6  29       10.68        7.26      2.22 o 
   3   6  29      204.33      217.16      8.13 o 
   4   6  29       14.35        9.45      2.50 o 
   0   7  29       33.00       27.27      3.28 o 
   1   7  29       65.65       59.53      3.74 o 
   2   7  29       18.73       23.98      2.66 o 
   3   7  29        2.37        2.10      2.15 o 
   0   8  29       38.92       37.10      3.73 o 
   1   8  29       72.65       76.67      4.42 o 
   2   8  29       24.11       25.81      2.89 o 
   3   8  29       97.20       99.01      4.97 o 
   0   9  29      142.80      167.43     11.31 o 
   1   9  29       68.54       70.28      4.40 o 
   2   9  29       23.91       29.59      3.37 o 
   3   9  29       22.73       24.34      2.93 o 
   0  10  29        0.86       -1.94      3.47 o 
   1  10  29       59.81       59.78      3.83 o 
   2  10  29      161.93      179.51      7.53 o 
   0  11  29       26.14       26.46      5.24 o 
   1  11  29      190.67      202.14      9.11 o 
   0   0  30        1.83        4.38      4.62 o 
   1   0  30       12.80       12.52      3.42 o 
   2   0  30       22.15       17.14      3.02 o 
   3   0  30        9.24        8.71      2.98 o 
   4   0  30       25.60       22.59      3.94 o 
   0   1  30       24.28       21.67      3.12 o 
   1   1  30       93.40      104.83      4.63 o 
   2   1  30        5.36        4.92      1.93 o 
   3   1  30       69.61       75.98      5.08 o 
   4   1  30       24.34       25.19      2.84 o 
   0   2  30        2.20        4.36      2.56 o 
   1   2  30        3.53        4.91      2.06 o 
   2   2  30       73.63       74.72      3.82 o 
   3   2  30       62.12       60.02      3.58 o 
   4   2  30       17.08       14.50      2.33 o 
   0   3  30        9.84        6.93      2.62 o 
   1   3  30       69.15       69.03      3.59 o 
   2   3  30       22.43       20.56      2.20 o 
   3   3  30       14.08       18.19      2.30 o 
   4   3  30        2.93        2.10      1.82 o 
   0   4  30       15.54       11.31      2.89 o 
   1   4  30       20.09       21.98      2.25 o 
   2   4  30       54.46       53.06      3.28 o 
   3   4  30        7.00        7.60      2.24 o 
   4   4  30       35.54       35.30      3.15 o 
   0   5  30        5.50        8.14      3.10 o 
   1   5  30       48.17       50.25      3.13 o 
   2   5  30        9.62        6.95      2.19 o 
   3   5  30       70.45       66.11      3.99 o 
   0   6  30       11.95        7.83      3.08 o 
   1   6  30        4.57        5.81      1.99 o 
   2   6  30       49.99       53.69      3.73 o 
   3   6  30        2.24        4.30      2.23 o 
   0   7  30        9.00       11.22      3.08 o 
   1   7  30       35.81       40.09      3.27 o 
   2   7  30       78.07       79.46      4.62 o 
   3   7  30      122.23      126.51      6.02 o 
   0   8  30       54.59       63.94      6.18 o 
   1   8  30        6.88        6.58      2.47 o 
   2   8  30       57.78       59.10      4.15 o 
   3   8  30        3.71       -1.11      2.40 o 
   0   9  30        2.85        1.08      3.93 o 
   1   9  30       55.31       65.88      4.05 o 
   2   9  30       81.27       84.96      5.12 o 
   0  10  30       40.51       42.84      5.83 o 
   1  10  30       72.27       86.68      4.95 o 
   2  10  30        5.41        6.58      2.78 o 
   1   0  31        3.32        1.93      2.74 o 
   2   0  31       17.32       16.31      3.07 o 
   3   0  31        8.44       12.38      2.77 o 
   4   0  31       43.77       44.34      5.79 o 
   0   1  31       28.36       28.51      3.90 o 
   1   1  31       34.87       29.32      2.46 o 
   2   1  31       18.20       17.76      2.22 o 
   3   1  31       47.52       46.71      3.03 o 
   4   1  31       82.66       72.42      5.57 o 
   0   2  31        2.47        1.38      2.81 o 
   1   2  31       47.61       42.75      2.95 o 
   2   2  31       36.82       40.10      2.85 o 
   3   2  31        0.66        2.94      2.06 o 
   4   2  31       40.42       40.69      4.21 o 
   0   3  31      137.01      156.23      8.55 o 
   1   3  31       36.25       43.33      2.89 o 
   2   3  31        3.72        4.11      2.19 o 
   3   3  31       39.88       43.79      3.33 o 
   0   4  31       31.08       30.46      4.04 o 
   1   4  31        2.62        2.87      2.05 o 
   2   4  31       36.41       38.11      3.22 o 
   3   4  31       16.59       18.96      2.49 o 
   0   5  31        3.26        2.53      2.93 o 
   1   5  31        4.31        2.04      1.96 o 
   2   5  31       40.61       49.83      3.68 o 
   3   5  31       18.61       21.83      2.72 o 
   0   6  31       36.45       41.04      4.07 o 
   1   6  31       11.69       12.99      2.58 o 
   2   6  31       11.65       10.46      2.54 o 
   3   6  31      183.98      190.81      7.67 o 
   0   7  31       79.96       85.65      5.93 o 
   1   7  31       40.52       43.02      3.35 o 
   2   7  31       18.09       16.43      2.74 o 
   3   7  31        6.65        8.01      2.59 o 
   0   8  31        0.56       -1.78      3.25 o 
   1   8  31       77.48       82.32      4.86 o 
   2   8  31      126.52      136.87      6.44 o 
   0   9  31       62.80       69.09     11.36 o 
   1   9  31       83.16       92.92      4.96 o 
   2   9  31      128.01      144.50      7.88 o 
   0   0  32      141.77      130.96     11.03 o 
   1   0  32       94.47       97.44      6.64 o 
   2   0  32        9.41       11.60      3.19 o 
   3   0  32       32.99       31.22      3.76 o 
   0   1  32       12.77       15.81      3.38 o 
   1   1  32       10.03        8.75      2.08 o 
   2   1  32        8.75        9.40      2.11 o 
   3   1  32        3.58        1.62      1.95 o 
   0   2  32       11.20        8.90      2.92 o 
   1   2  32       12.19       15.71      2.21 o 
   2   2  32        2.61        2.71      1.92 o 
   3   2  32        1.89       -2.38      2.38 o 
   0   3  32        2.36        5.19      2.76 o 
   1   3  32        5.62        4.66      1.98 o 
   2   3  32        0.95       -1.00      2.03 o 
   3   3  32      143.61      151.35      7.48 o 
   0   4  32       84.92       94.89      6.43 o 
   1   4  32       15.59       18.58      2.30 o 
   2   4  32       78.77       75.96      4.66 o 
   3   4  32       36.33       40.55      3.37 o 
   0   5  32       99.57      103.61      6.93 o 
   1   5  32       93.04      110.87      4.93 o 
   2   5  32        0.59        1.33      2.23 o 
   3   5  32       70.96       74.03      4.75 o 
   0   6  32        2.19        4.71      2.99 o 
   1   6  32       34.15       33.35      3.03 o 
   2   6  32       97.25      112.26      5.68 o 
   0   7  32       11.93       15.77      3.99 o 
   1   7  32        1.23        0.63      2.37 o 
   2   7  32       22.69       21.12      2.85 o 
   0   8  32       21.57       21.58      4.81 o 
   1   8  32       20.23       23.99      5.37 o 
   2   8  32       23.91       25.70      3.57 o 
   1   9  32       12.90        7.90      6.26 o 
   1   0  33        0.24       -1.56      2.99 o 
   2   0  33        9.64        9.39      3.08 o 
   3   0  33        1.40        2.23      3.46 o 
   0   1  33        0.53        0.35      2.61 o 
   1   1  33       46.34       56.25      3.29 o 
   2   1  33       64.68       66.65      3.86 o 
   3   1  33       10.28       10.55      2.54 o 
   0   2  33       23.85       21.29      4.12 o 
   1   2  33       60.03       62.84      3.75 o 
   2   2  33       35.24       34.95      2.84 o 
   3   2  33       30.24       34.46      3.29 o 
   0   3  33      118.42      130.90      8.00 o 
   1   3  33       50.66       52.29      3.37 o 
   2   3  33      128.21      137.47      6.37 o 
   3   3  33        3.13       -1.19      3.63 o 
   0   4  33        8.78       12.40      3.30 o 
   1   4  33       19.98       17.93      2.42 o 
   2   4  33       13.08       15.60      2.60 o 
   0   5  33       23.25       28.51      3.80 o 
   1   5  33       17.21       17.85      2.35 o 
   2   5  33       11.60       10.73      2.44 o 
   0   6  33       46.97       55.60      4.87 o 
   1   6  33       17.60       18.76      2.73 o 
   2   6  33       71.98       70.12      4.70 o 
   0   7  33        2.39        1.04      3.05 o 
   1   7  33       16.18       20.86      2.90 o 
   1   8  33      133.02      146.48     14.20 o 
   0   0  34      237.30      271.62     18.30 o 
   1   0  34        9.88       12.80      3.13 o 
   2   0  34       98.17       93.65      6.61 o 
   0   1  34       18.66       22.22      4.80 o 
   1   1  34       17.73       19.43      2.48 o 
   2   1  34       21.61       22.67      2.44 o 
   0   2  34       71.08       83.81      6.22 o 
   1   2  34       29.24       30.13      2.86 o 
   2   2  34       14.37       16.79      2.43 o 
   0   3  34      106.81      115.44      7.73 o 
   1   3  34       74.53       76.51      4.03 o 
   2   3  34       25.38       22.02      3.31 o 
   0   4  34      111.68      137.64      8.44 o 
   1   4  34       59.19       69.96      3.93 o 
   2   4  34       11.46       11.19      2.58 o 
   0   5  34       27.52       27.16      3.85 o 
   1   5  34        8.45        8.80      2.46 o 
   2   5  34       39.35       41.71      3.52 o 
   0   6  34       19.97       23.83      3.97 o 
   1   6  34       43.10       44.90      3.91 o 
   1   0  35       10.85        7.57      3.17 o 
   2   0  35       16.67       20.49      3.86 o 
   0   1  35       35.74       46.40      4.76 o 
   1   1  35        6.76        3.71      2.13 o 
   2   1  35      102.91       99.63      5.23 o 
   0   2  35       37.37       37.81      4.44 o 
   1   2  35       29.16       25.69      2.58 o 
   2   2  35        1.96       -0.26      2.71 o 
   0   3  35        0.08       -3.17      3.17 o 
   1   3  35      159.88      173.34      6.90 o 
   0   4  35        0.13       -0.98      3.48 o 
   1   4  35       27.25       28.80      2.91 o 
   0   5  35       79.97       89.24      9.23 o 
   1   5  35        1.35       -1.66      4.18 o 
   0   0  36        1.78        2.98      4.35 o 
   1   0  36       10.68       10.44      3.87 o 
   0   1  36      133.69      137.49     11.55 o 
   1   1  36       20.60       22.26      3.82 o 
   0   2  36        7.89        8.32      3.83 o 
   1   2  36       23.89       23.67      4.22 o 
   0   3  36        0.50        0.55      3.70 o 
                                                 
